# Supplementary material for: In Vitro Identification and In Vivo Confirmation of Inhibitors for Sweet Potato Chlorotic Stunt Virus RNA Silencing Suppressor, a Viral RNase III
Source: J Virol. 2021 May 24;95(12):e00107-21. doi: 10.1128/JVI.00107-21 (PMC8315922; doi:10.1128/JVI.00107-21)
Supplement: Supplementary file 1 [file jvi.00107-21-s0001.xlsx]

## Sheet: Table S1
FIMM ID	Docking score
FIMM080170	-6.35455
FIMM072598	-6.30428
FIMM000490	-5.95787
FIMM003526	-5.9359
FIMM051123	-5.88826
FIMM056206	-5.75184
FIMM053230	-5.73265
FIMM068482	-5.64585
FIMM076843	-5.63082
FIMM099659	-5.56441
FIMM063765	-5.55148
FIMM071667	-5.46249
FIMM083109	-5.43858
FIMM072597	-5.40954
FIMM002289	-5.39897
FIMM011961	-5.37181
FIMM069366	-5.32733
FIMM001169	-5.32162
FIMM030172	-5.30124
FIMM058259	-5.24206
FIMM050549	-5.23932
FIMM070389	-5.21456
FIMM088986	-5.20966
FIMM051531	-5.2002
FIMM091288	-5.15067
FIMM062487	-5.145
FIMM085558	-5.13848
FIMM087110	-5.10355
FIMM106217	-5.09543
FIMM069451	-5.09447
FIMM057196	-5.09279
FIMM085526	-5.06292
FIMM008996	-5.05814
FIMM049504	-5.0471
FIMM067123	-5.03561
FIMM019615	-5.03189
FIMM083108	-5.03021
FIMM060018	-5.01782
FIMM133623	-5.01765
FIMM092223	-5.01466
FIMM085808	-5.01381
FIMM091408	-5.01305
FIMM008963	-5.00437
FIMM060555	-4.99964
FIMM045375	-4.97268
FIMM070063	-4.97121
FIMM068898	-4.95662
FIMM116293	-4.93811
FIMM095628	-4.93203
FIMM048752	-4.92472
FIMM065200	-4.9216
FIMM073227	-4.91663
FIMM088980	-4.9127
FIMM062942	-4.88938
FIMM073582	-4.87022
FIMM088937	-4.86855
FIMM065888	-4.8674
FIMM008499	-4.85815
FIMM084034	-4.85783
FIMM085326	-4.85641
FIMM087116	-4.85515
FIMM078505	-4.84354
FIMM083277	-4.84339
FIMM106041	-4.83687
FIMM001203	-4.83549
FIMM069233	-4.82814
FIMM076187	-4.82685
FIMM020135	-4.82309
FIMM052717	-4.82262
FIMM051257	-4.82086
FIMM085774	-4.81882
FIMM074653	-4.81652
FIMM115932	-4.80159
FIMM085888	-4.7937
FIMM084053	-4.78048
FIMM116340	-4.77199
FIMM103428	-4.76433
FIMM007036	-4.76178
FIMM050404	-4.75563
FIMM080076	-4.73392
FIMM115971	-4.72505
FIMM071015	-4.72456
FIMM070521	-4.72358
FIMM009576	-4.71761
FIMM000876	-4.71398
FIMM105182	-4.71338
FIMM065525	-4.71328
FIMM121468	-4.71174
FIMM063311	-4.71076
FIMM064438	-4.70906
FIMM100358	-4.70601
FIMM003562	-4.70152
FIMM049063	-4.70102
FIMM073149	-4.69923
FIMM115549	-4.6918
FIMM055256	-4.67885
FIMM031629	-4.67839
FIMM073038	-4.67195
FIMM124504	-4.66976
FIMM059584	-4.65742
FIMM007057	-4.64209
FIMM070790	-4.64181
FIMM085046	-4.64159
FIMM002226	-4.64136
FIMM083107	-4.64043
FIMM085145	-4.63546
FIMM061681	-4.63506
FIMM086944	-4.62731
FIMM073669	-4.62567
FIMM050008	-4.61485
FIMM059665	-4.60001
FIMM064385	-4.59913
FIMM059925	-4.59864
FIMM087279	-4.59169
FIMM017683	-4.58608
FIMM085143	-4.57833
FIMM116926	-4.5728
FIMM053512	-4.56954
FIMM001305	-4.56926
FIMM091138	-4.5635
FIMM025717	-4.55087
FIMM085106	-4.53798
FIMM064605	-4.53487
FIMM065852	-4.53478
FIMM030851	-4.5345
FIMM054122	-4.53266
FIMM056930	-4.53134
FIMM027478	-4.52799
FIMM001702	-4.52491
FIMM071640	-4.52207
FIMM073163	-4.5208
FIMM116088	-4.51525
FIMM120754	-4.5109
FIMM133599	-4.50729
FIMM090958	-4.5059
FIMM017910	-4.50529
FIMM104144	-4.50259
FIMM057840	-4.5004
FIMM064275	-4.49828
FIMM097181	-4.49668
FIMM100210	-4.49575
FIMM083029	-4.49163
FIMM068539	-4.48761
FIMM056797	-4.48703
FIMM019467	-4.47803
FIMM017629	-4.47063
FIMM023047	-4.46741
FIMM017110	-4.46615
FIMM101159	-4.46426
FIMM088977	-4.46198
FIMM050360	-4.46134
FIMM051368	-4.4585
FIMM124664	-4.45497
FIMM070622	-4.44949
FIMM059901	-4.44835
FIMM031755	-4.4469
FIMM106323	-4.43939
FIMM017701	-4.43456
FIMM085985	-4.43381
FIMM101047	-4.42474
FIMM079209	-4.42402
FIMM097609	-4.42375
FIMM045547	-4.42281
FIMM024624	-4.41877
FIMM116356	-4.41365
FIMM105180	-4.41118
FIMM024347	-4.40632
FIMM009944	-4.40316
FIMM065426	-4.40035
FIMM062255	-4.39861
FIMM080934	-4.39803
FIMM095374	-4.39138
FIMM071391	-4.38938
FIMM065937	-4.38331
FIMM102015	-4.38232
FIMM095672	-4.38153
FIMM063935	-4.37488
FIMM114679	-4.37251
FIMM050308	-4.37061
FIMM023493	-4.365
FIMM061328	-4.36451
FIMM050504	-4.3643
FIMM074679	-4.36401
FIMM050588	-4.35798
FIMM045437	-4.35713
FIMM106243	-4.35323
FIMM025498	-4.35164
FIMM000194	-4.34613
FIMM067984	-4.34282
FIMM001855	-4.34251
FIMM121465	-4.34238
FIMM026118	-4.34126
FIMM047836	-4.33803
FIMM045953	-4.33779
FIMM063958	-4.33186
FIMM122714	-4.33013
FIMM091159	-4.32451
FIMM121502	-4.32413
FIMM070921	-4.32347
FIMM000026	-4.32246
FIMM121344	-4.32185
FIMM109037	-4.32182
FIMM065997	-4.32059
FIMM114272	-4.31971
FIMM114712	-4.30869
FIMM109366	-4.30849
FIMM008160	-4.30621
FIMM070164	-4.30462
FIMM121794	-4.30295
FIMM069872	-4.30004
FIMM062073	-4.29856
FIMM070796	-4.29662
FIMM066894	-4.29191
FIMM057013	-4.29172
FIMM121327	-4.28879
FIMM027493	-4.28715
FIMM049937	-4.28304
FIMM063056	-4.28284
FIMM121329	-4.28199
FIMM117746	-4.28
FIMM045589	-4.2759
FIMM000042	-4.27144
FIMM000996	-4.2681
FIMM094493	-4.26627
FIMM121326	-4.26479
FIMM106260	-4.26369
FIMM121466	-4.26043
FIMM121520	-4.25476
FIMM098814	-4.25433
FIMM027494	-4.25373
FIMM065870	-4.25153
FIMM050286	-4.24781
FIMM115934	-4.24534
FIMM049267	-4.24465
FIMM073325	-4.24384
FIMM087217	-4.24347
FIMM027102	-4.24302
FIMM122493	-4.23965
FIMM122495	-4.23082
FIMM062573	-4.22874
FIMM051696	-4.22541
FIMM100350	-4.21504
FIMM058120	-4.21341
FIMM023087	-4.21245
FIMM023798	-4.21143
FIMM004469	-4.20277
FIMM088076	-4.19814
FIMM004965	-4.19756
FIMM075236	-4.19494
FIMM001834	-4.19491
FIMM061707	-4.19489
FIMM006402	-4.19171
FIMM082383	-4.19084
FIMM064726	-4.18972
FIMM023302	-4.1874
FIMM059981	-4.18606
FIMM121486	-4.18592
FIMM099753	-4.18454
FIMM045723	-4.18279
FIMM106283	-4.18253
FIMM023794	-4.17959
FIMM088624	-4.17631
FIMM018131	-4.17571
FIMM050854	-4.16643
FIMM106691	-4.16496
FIMM119177	-4.16351
FIMM050094	-4.16222
FIMM101491	-4.1597
FIMM060240	-4.15914
FIMM050289	-4.15375
FIMM000049	-4.14931
FIMM016889	-4.14907
FIMM079166	-4.14844
FIMM106064	-4.14733
FIMM116272	-4.14453
FIMM109826	-4.14179
FIMM054429	-4.14137
FIMM043983	-4.13834
FIMM017553	-4.13832
FIMM122457	-4.13684
FIMM053067	-4.13206
FIMM028611	-4.13151
FIMM065035	-4.1244
FIMM009052	-4.11142
FIMM133843	-4.10972
FIMM043068	-4.10949
FIMM062273	-4.10834
FIMM098833	-4.10731
FIMM116835	-4.10658
FIMM032004	-4.10436
FIMM070029	-4.1043
FIMM009615	-4.1026
FIMM049763	-4.09444
FIMM043262	-4.09351
FIMM087314	-4.09339
FIMM088550	-4.09237
FIMM105987	-4.08843
FIMM060011	-4.0877
FIMM049325	-4.08697
FIMM079129	-4.08685
FIMM014939	-4.08656
FIMM023257	-4.08465
FIMM061617	-4.08151
FIMM020209	-4.07953
FIMM000934	-4.07905
FIMM088143	-4.07857
FIMM065013	-4.07785
FIMM087234	-4.07782
FIMM001163	-4.07388
FIMM075104	-4.07284
FIMM080703	-4.07198
FIMM106898	-4.06887
FIMM109895	-4.06547
FIMM064433	-4.05962
FIMM070833	-4.05788
FIMM020123	-4.05488
FIMM092207	-4.05431
FIMM102680	-4.05289
FIMM057190	-4.05057
FIMM122530	-4.04251
FIMM001241	-4.04226
FIMM070896	-4.04169
FIMM003729	-4.03914
FIMM068161	-4.03913
FIMM121480	-4.03859
FIMM068290	-4.03329
FIMM104508	-4.03278
FIMM002101	-4.03099
FIMM010424	-4.03023
FIMM068779	-4.0295
FIMM070348	-4.0272
FIMM017358	-4.02295
FIMM133562	-4.02174
FIMM068032	-4.0212
FIMM024085	-4.02051
FIMM000151	-4.01812
FIMM000573	-4.01655
FIMM000853	-4.01354
FIMM133807	-4.01166
FIMM050287	-4.01101
FIMM045061	-4.00897
FIMM002205	-4.00598
FIMM121484	-3.99853
FIMM053435	-3.99128
FIMM005534	-3.99102
FIMM084070	-3.99086
FIMM031232	-3.98579
FIMM023904	-3.98491
FIMM074723	-3.98276
FIMM019637	-3.98265
FIMM121521	-3.98058
FIMM021734	-3.97999
FIMM101113	-3.97799
FIMM119961	-3.97713
FIMM131742	-3.97586
FIMM106653	-3.97284
FIMM115832	-3.97082
FIMM060901	-3.96905
FIMM082157	-3.96885
FIMM086592	-3.96675
FIMM049744	-3.96599
FIMM009070	-3.9631
FIMM055659	-3.96257
FIMM072228	-3.96213
FIMM116343	-3.96039
FIMM086702	-3.95862
FIMM095132	-3.95723
FIMM061608	-3.95713
FIMM112200	-3.95489
FIMM103246	-3.95432
FIMM112145	-3.95415
FIMM116426	-3.9527
FIMM005536	-3.94969
FIMM088218	-3.94586
FIMM128006	-3.94544
FIMM032418	-3.94308
FIMM122426	-3.94247
FIMM117612	-3.9417
FIMM008078	-3.93806
FIMM000474	-3.93777
FIMM121328	-3.93682
FIMM116504	-3.93623
FIMM113191	-3.93594
FIMM091048	-3.93576
FIMM115529	-3.93355
FIMM097271	-3.93328
FIMM059110	-3.93311
FIMM117748	-3.93063
FIMM127995	-3.93002
FIMM013421	-3.92824
FIMM011564	-3.92757
FIMM117611	-3.92591
FIMM043021	-3.92489
FIMM117342	-3.92424
FIMM000606	-3.92335
FIMM057928	-3.92037
FIMM133492	-3.91962
FIMM073301	-3.91891
FIMM052567	-3.91853
FIMM124528	-3.91576
FIMM083982	-3.91418
FIMM045039	-3.90976
FIMM061847	-3.90734
FIMM100489	-3.90379
FIMM022316	-3.90308
FIMM067764	-3.90105
FIMM076609	-3.90049
FIMM101638	-3.89826
FIMM097741	-3.89759
FIMM062055	-3.89666
FIMM116811	-3.89489
FIMM133661	-3.89475
FIMM003488	-3.8941
FIMM057229	-3.89347
FIMM106952	-3.889
FIMM055611	-3.88865
FIMM061233	-3.88822
FIMM077485	-3.88027
FIMM000288	-3.87986
FIMM117713	-3.87598
FIMM072053	-3.87594
FIMM079647	-3.87444
FIMM082813	-3.87366
FIMM117464	-3.87336
FIMM045043	-3.87244
FIMM119124	-3.87227
FIMM100233	-3.87048
FIMM018015	-3.86994
FIMM057324	-3.86901
FIMM065122	-3.86711
FIMM035334	-3.86649
FIMM014079	-3.86641
FIMM116407	-3.8662
FIMM000162	-3.86583
FIMM001560	-3.86478
FIMM045708	-3.86249
FIMM022230	-3.86207
FIMM001763	-3.86135
FIMM013425	-3.86111
FIMM082051	-3.85993
FIMM059171	-3.85688
FIMM099534	-3.85667
FIMM121440	-3.85571
FIMM004631	-3.85518
FIMM087891	-3.85432
FIMM012420	-3.85399
FIMM074192	-3.85161
FIMM099514	-3.85099
FIMM076451	-3.84786
FIMM117075	-3.84635
FIMM111599	-3.84458
FIMM113178	-3.84244
FIMM095949	-3.84105
FIMM066316	-3.83797
FIMM060081	-3.83672
FIMM006324	-3.8345
FIMM061910	-3.83441
FIMM121455	-3.83166
FIMM082818	-3.83128
FIMM033470	-3.8308
FIMM014097	-3.82902
FIMM098717	-3.82866
FIMM073856	-3.82831
FIMM073107	-3.82809
FIMM095075	-3.82659
FIMM043024	-3.8253
FIMM065045	-3.8244
FIMM111396	-3.82404
FIMM093361	-3.82225
FIMM117719	-3.81854
FIMM121482	-3.81751
FIMM085325	-3.8172
FIMM102688	-3.81406
FIMM132592	-3.81363
FIMM032599	-3.81337
FIMM106317	-3.80933
FIMM091060	-3.8069
FIMM013947	-3.80571
FIMM119206	-3.80567
FIMM001728	-3.80549
FIMM121457	-3.8044
FIMM121347	-3.8037
FIMM005514	-3.80333
FIMM116607	-3.80223
FIMM000041	-3.79983
FIMM016803	-3.7994
FIMM049742	-3.79908
FIMM121481	-3.79691
FIMM114638	-3.79623
FIMM117445	-3.79524
FIMM026779	-3.79469
FIMM099271	-3.79464
FIMM121368	-3.79441
FIMM045063	-3.79329
FIMM000309	-3.79294
FIMM081970	-3.78582
FIMM105189	-3.78529
FIMM001753	-3.78506
FIMM070993	-3.78346
FIMM016516	-3.78315
FIMM023805	-3.78198
FIMM116362	-3.78143
FIMM124503	-3.78097
FIMM082298	-3.78071
FIMM079643	-3.77947
FIMM054362	-3.77879
FIMM090247	-3.77862
FIMM023511	-3.77693
FIMM043229	-3.7766
FIMM088080	-3.77584
FIMM095134	-3.7755
FIMM009110	-3.77538
FIMM058052	-3.77448
FIMM121797	-3.77384
FIMM024061	-3.77342
FIMM000471	-3.7734
FIMM093593	-3.77134
FIMM113111	-3.77133
FIMM111080	-3.76902
FIMM001068	-3.76737
FIMM133838	-3.76664
FIMM121350	-3.76615
FIMM082817	-3.76416
FIMM090794	-3.76312
FIMM060187	-3.75946
FIMM068696	-3.75937
FIMM092719	-3.75905
FIMM132978	-3.7565
FIMM081767	-3.75481
FIMM124796	-3.75295
FIMM031231	-3.75246
FIMM121449	-3.7523
FIMM119284	-3.75058
FIMM104633	-3.75019
FIMM073344	-3.74949
FIMM115892	-3.74925
FIMM001664	-3.74777
FIMM047837	-3.74764
FIMM071620	-3.74611
FIMM129739	-3.7461
FIMM015388	-3.74573
FIMM117999	-3.74076
FIMM107307	-3.74071
FIMM006967	-3.74054
FIMM046160	-3.74053
FIMM121323	-3.74013
FIMM076022	-3.73925
FIMM029683	-3.73782
FIMM030549	-3.73672
FIMM076921	-3.73575
FIMM115147	-3.7352
FIMM075205	-3.73405
FIMM080704	-3.73172
FIMM065164	-3.73048
FIMM070177	-3.72985
FIMM035323	-3.72663
FIMM000321	-3.72616
FIMM058587	-3.72574
FIMM133284	-3.72469
FIMM062570	-3.72396
FIMM095133	-3.72339
FIMM081356	-3.72333
FIMM023682	-3.72263
FIMM001240	-3.72095
FIMM027557	-3.71698
FIMM009269	-3.71646
FIMM069936	-3.71617
FIMM058353	-3.71577
FIMM035612	-3.70985
FIMM065126	-3.70843
FIMM106165	-3.70503
FIMM079332	-3.70402
FIMM133298	-3.70395
FIMM013267	-3.70162
FIMM079854	-3.70042
FIMM113257	-3.69976
FIMM016542	-3.69928
FIMM124642	-3.69725
FIMM092208	-3.69605
FIMM037932	-3.69603
FIMM116003	-3.6948
FIMM001955	-3.69411
FIMM103497	-3.69278
FIMM050611	-3.69269
FIMM121381	-3.69047
FIMM045047	-3.68927
FIMM124549	-3.68883
FIMM004401	-3.68804
FIMM124777	-3.68464
FIMM003611	-3.68442
FIMM000305	-3.684
FIMM053678	-3.68371
FIMM074156	-3.68293
FIMM115972	-3.68183
FIMM075128	-3.68013
FIMM023715	-3.67919
FIMM037953	-3.67908
FIMM098193	-3.67828
FIMM113134	-3.67755
FIMM116212	-3.67592
FIMM030612	-3.67483
FIMM029260	-3.67436
FIMM095917	-3.67365
FIMM061704	-3.67317
FIMM031043	-3.67285
FIMM121790	-3.67256
FIMM027673	-3.67005
FIMM082425	-3.66985
FIMM093337	-3.66899
FIMM046538	-3.66556
FIMM025492	-3.66527
FIMM083786	-3.66524
FIMM121386	-3.66483
FIMM001798	-3.6644
FIMM022834	-3.663
FIMM017051	-3.66194
FIMM132605	-3.66038
FIMM019360	-3.6591
FIMM011562	-3.65855
FIMM111375	-3.65847
FIMM023337	-3.65696
FIMM124698	-3.65557
FIMM064818	-3.65461
FIMM023370	-3.65344
FIMM030568	-3.65275
FIMM007673	-3.65221
FIMM094869	-3.65152
FIMM031023	-3.65091
FIMM118020	-3.65087
FIMM070920	-3.65014
FIMM133283	-3.64957
FIMM012461	-3.64888
FIMM046568	-3.64834
FIMM088597	-3.64532
FIMM106487	-3.64477
FIMM011744	-3.64386
FIMM064368	-3.64307
FIMM111342	-3.64258
FIMM052568	-3.6421
FIMM056406	-3.64171
FIMM027164	-3.64096
FIMM022073	-3.64031
FIMM111431	-3.63908
FIMM120719	-3.63897
FIMM127873	-3.63826
FIMM010841	-3.6379
FIMM115878	-3.63772
FIMM131901	-3.63707
FIMM020407	-3.6368
FIMM071556	-3.63606
FIMM121483	-3.63489
FIMM026641	-3.63466
FIMM117032	-3.63407
FIMM100901	-3.63384
FIMM109526	-3.63342
FIMM121831	-3.63295
FIMM022984	-3.63279
FIMM005230	-3.63151
FIMM081352	-3.62934
FIMM126464	-3.62906
FIMM118018	-3.62755
FIMM073950	-3.62751
FIMM020708	-3.62617
FIMM133413	-3.62612
FIMM087311	-3.62597
FIMM046589	-3.62539
FIMM101300	-3.62521
FIMM027438	-3.62483
FIMM032846	-3.62478
FIMM080954	-3.62435
FIMM065049	-3.62329
FIMM123206	-3.61993
FIMM005417	-3.61989
FIMM034826	-3.61894
FIMM096923	-3.61749
FIMM095131	-3.61734
FIMM074197	-3.61553
FIMM001122	-3.61517
FIMM015075	-3.61464
FIMM010249	-3.61447
FIMM096894	-3.61341
FIMM121318	-3.61256
FIMM127854	-3.6116
FIMM009289	-3.61146
FIMM093230	-3.61135
FIMM063296	-3.60913
FIMM047471	-3.60801
FIMM121429	-3.60794
FIMM031399	-3.60784
FIMM129736	-3.60698
FIMM106040	-3.60693
FIMM062904	-3.60562
FIMM101920	-3.6055
FIMM006008	-3.60482
FIMM121443	-3.60356
FIMM046558	-3.60322
FIMM011522	-3.60262
FIMM000362	-3.60064
FIMM099124	-3.6006
FIMM059588	-3.60042
FIMM050091	-3.59979
FIMM024780	-3.59838
FIMM026321	-3.59765
FIMM018053	-3.59677
FIMM117073	-3.59621
FIMM121012	-3.59611
FIMM127872	-3.59534
FIMM093398	-3.59469
FIMM090948	-3.59146
FIMM088620	-3.58918
FIMM061760	-3.5886
FIMM097129	-3.58743
FIMM111597	-3.58652
FIMM098065	-3.58643
FIMM105964	-3.58497
FIMM090795	-3.58486
FIMM064843	-3.58427
FIMM000895	-3.58394
FIMM001516	-3.58306
FIMM127859	-3.58275
FIMM008032	-3.58226
FIMM010242	-3.58134
FIMM122443	-3.57849
FIMM023167	-3.57825
FIMM002107	-3.57797
FIMM023901	-3.57628
FIMM107304	-3.57542
FIMM001572	-3.57257
FIMM019176	-3.57186
FIMM000531	-3.57162
FIMM095255	-3.57137
FIMM124776	-3.57132
FIMM098961	-3.57088
FIMM070485	-3.57039
FIMM046587	-3.5699
FIMM121324	-3.5697
FIMM117443	-3.56878
FIMM100235	-3.56874
FIMM041637	-3.56836
FIMM122428	-3.56822
FIMM090015	-3.5664
FIMM065972	-3.56613
FIMM124715	-3.5648
FIMM078303	-3.5638
FIMM047835	-3.56345
FIMM003629	-3.56317
FIMM018508	-3.56171
FIMM057113	-3.56168
FIMM046582	-3.56157
FIMM024782	-3.56153
FIMM029503	-3.5605
FIMM046600	-3.55815
FIMM132607	-3.55778
FIMM100579	-3.55724
FIMM010216	-3.55625
FIMM057412	-3.55549
FIMM095588	-3.55533
FIMM127816	-3.55526
FIMM069285	-3.55348
FIMM033457	-3.55294
FIMM076231	-3.55059
FIMM024322	-3.55038
FIMM069465	-3.54988
FIMM080500	-3.54962
FIMM001761	-3.54956
FIMM116349	-3.54904
FIMM072789	-3.54862
FIMM000648	-3.54848
FIMM076539	-3.54821
FIMM065142	-3.54714
FIMM116984	-3.54674
FIMM042051	-3.54635
FIMM061042	-3.5457
FIMM084220	-3.54479
FIMM000193	-3.54476
FIMM116258	-3.54466
FIMM007792	-3.54466
FIMM127856	-3.54391
FIMM061421	-3.54349
FIMM088071	-3.54343
FIMM024789	-3.54262
FIMM030448	-3.54152
FIMM050482	-3.54077
FIMM023797	-3.53961
FIMM125374	-3.53919
FIMM124502	-3.5381
FIMM012135	-3.53638
FIMM087310	-3.53537
FIMM047850	-3.53498
FIMM078787	-3.53465
FIMM107316	-3.53448
FIMM093187	-3.53443
FIMM011135	-3.53379
FIMM029789	-3.5323
FIMM130070	-3.53216
FIMM132622	-3.53185
FIMM083088	-3.53105
FIMM124759	-3.53034
FIMM068610	-3.52915
FIMM102150	-3.52716
FIMM121321	-3.52704
FIMM117596	-3.52626
FIMM034617	-3.52595
FIMM046165	-3.52558
FIMM116333	-3.52487
FIMM015475	-3.52395
FIMM032163	-3.52371
FIMM017798	-3.52324
FIMM013373	-3.52295
FIMM023479	-3.52271
FIMM000666	-3.52158
FIMM000047	-3.52063
FIMM020044	-3.51979
FIMM121414	-3.51854
FIMM017098	-3.51798
FIMM063623	-3.51713
FIMM132626	-3.51711
FIMM072119	-3.51648
FIMM064590	-3.51631
FIMM084921	-3.51493
FIMM046744	-3.51429
FIMM103494	-3.51416
FIMM026544	-3.51388
FIMM132591	-3.51373
FIMM079786	-3.51311
FIMM023299	-3.51245
FIMM006777	-3.51196
FIMM100336	-3.51175
FIMM026135	-3.51161
FIMM018010	-3.51037
FIMM074153	-3.5103
FIMM017376	-3.50798
FIMM082257	-3.50455
FIMM018315	-3.50363
FIMM034210	-3.50286
FIMM097764	-3.50275
FIMM096239	-3.50264
FIMM085515	-3.50258
FIMM004888	-3.50173
FIMM111748	-3.50064
FIMM124697	-3.49976
FIMM119149	-3.49926
FIMM104054	-3.49857
FIMM101384	-3.49772
FIMM098407	-3.4977
FIMM093737	-3.49709
FIMM092861	-3.49698
FIMM091832	-3.49656
FIMM031734	-3.49637
FIMM019421	-3.49436
FIMM117598	-3.49408
FIMM088038	-3.49397
FIMM110154	-3.49323
FIMM001041	-3.49303
FIMM117192	-3.49277
FIMM000794	-3.49205
FIMM098926	-3.49123
FIMM070955	-3.48984
FIMM015269	-3.48959
FIMM006850	-3.48935
FIMM033850	-3.48906
FIMM075018	-3.48895
FIMM024743	-3.48884
FIMM131727	-3.48797
FIMM014290	-3.4876
FIMM106778	-3.48724
FIMM020797	-3.48674
FIMM024929	-3.48646
FIMM091549	-3.48543
FIMM003818	-3.48528
FIMM000973	-3.48462
FIMM091857	-3.48441
FIMM074380	-3.48426
FIMM095271	-3.4836
FIMM074330	-3.48345
FIMM017393	-3.48319
FIMM045371	-3.48209
FIMM073425	-3.48126
FIMM000719	-3.48106
FIMM121507	-3.48083
FIMM133287	-3.47964
FIMM126001	-3.47932
FIMM110220	-3.47911
FIMM029005	-3.47881
FIMM090096	-3.4788
FIMM121365	-3.47867
FIMM057081	-3.47818
FIMM122490	-3.47803
FIMM110335	-3.47774
FIMM023804	-3.47747
FIMM070319	-3.47723
FIMM072191	-3.47717
FIMM029375	-3.47506
FIMM132623	-3.4745
FIMM110223	-3.47371
FIMM012683	-3.47334
FIMM130909	-3.47289
FIMM067449	-3.47254
FIMM095283	-3.47241
FIMM018416	-3.47193
FIMM124523	-3.47183
FIMM070838	-3.47045
FIMM033746	-3.47026
FIMM090446	-3.47015
FIMM004464	-3.47002
FIMM093118	-3.46745
FIMM037973	-3.46639
FIMM034928	-3.46587
FIMM030997	-3.46566
FIMM124596	-3.46554
FIMM122719	-3.46483
FIMM068555	-3.46464
FIMM111436	-3.46383
FIMM019973	-3.46375
FIMM117554	-3.46329
FIMM110077	-3.46106
FIMM083089	-3.46078
FIMM102734	-3.45984
FIMM070751	-3.45976
FIMM046166	-3.45963
FIMM082990	-3.45962
FIMM119340	-3.45909
FIMM023637	-3.45875
FIMM072866	-3.4586
FIMM013402	-3.45822
FIMM121423	-3.45796
FIMM090792	-3.45734
FIMM124819	-3.45728
FIMM018471	-3.45675
FIMM065665	-3.45637
FIMM130591	-3.45632
FIMM106598	-3.45598
FIMM062818	-3.45574
FIMM086365	-3.45569
FIMM034526	-3.45558
FIMM013493	-3.45396
FIMM081336	-3.45369
FIMM115503	-3.45336
FIMM114819	-3.4529
FIMM061762	-3.45151
FIMM036793	-3.45145
FIMM002330	-3.45136
FIMM116550	-3.44993
FIMM129668	-3.44986
FIMM054539	-3.44922
FIMM086513	-3.44921
FIMM046817	-3.4483
FIMM116682	-3.44779
FIMM009402	-3.44757
FIMM101252	-3.44627
FIMM121325	-3.44599
FIMM046855	-3.44571
FIMM127792	-3.4451
FIMM105519	-3.44467
FIMM117671	-3.44462
FIMM112706	-3.444
FIMM113531	-3.4438
FIMM132621	-3.44333
FIMM019576	-3.44294
FIMM032145	-3.44114
FIMM057268	-3.44063
FIMM060046	-3.44049
FIMM007739	-3.43924
FIMM013251	-3.43908
FIMM077482	-3.43902
FIMM030323	-3.43845
FIMM124524	-3.43791
FIMM131909	-3.43761
FIMM114409	-3.43619
FIMM094342	-3.43576
FIMM124793	-3.43553
FIMM017810	-3.43521
FIMM119204	-3.4352
FIMM000245	-3.43486
FIMM093680	-3.43438
FIMM088516	-3.43339
FIMM065475	-3.4319
FIMM023687	-3.43158
FIMM006792	-3.43091
FIMM111412	-3.43067
FIMM030850	-3.43026
FIMM011339	-3.43001
FIMM000762	-3.42999
FIMM092718	-3.42973
FIMM000361	-3.42962
FIMM122089	-3.42806
FIMM116711	-3.42602
FIMM011984	-3.42587
FIMM055344	-3.42538
FIMM110338	-3.42511
FIMM070057	-3.42403
FIMM048604	-3.42393
FIMM121506	-3.42302
FIMM051713	-3.42202
FIMM107355	-3.42189
FIMM059488	-3.42167
FIMM111455	-3.4215
FIMM126002	-3.42035
FIMM116398	-3.41924
FIMM111312	-3.41814
FIMM000978	-3.4177
FIMM121522	-3.4168
FIMM023675	-3.41624
FIMM003858	-3.41532
FIMM050465	-3.4152
FIMM121361	-3.41507
FIMM005058	-3.41484
FIMM069693	-3.41464
FIMM126454	-3.41418
FIMM021759	-3.41403
FIMM084156	-3.41326
FIMM014158	-3.41313
FIMM093331	-3.41302
FIMM015166	-3.41146
FIMM096786	-3.41083
FIMM125918	-3.41051
FIMM056280	-3.40907
FIMM105986	-3.40895
FIMM117800	-3.40813
FIMM122612	-3.40794
FIMM012745	-3.40758
FIMM026893	-3.40662
FIMM032080	-3.40631
FIMM116770	-3.40622
FIMM117085	-3.40593
FIMM107951	-3.40511
FIMM002091	-3.40438
FIMM084360	-3.40427
FIMM130212	-3.40424
FIMM125746	-3.40338
FIMM003740	-3.40335
FIMM101492	-3.40314
FIMM120755	-3.4027
FIMM023042	-3.40198
FIMM119287	-3.4019
FIMM011210	-3.40107
FIMM099671	-3.40105
FIMM034358	-3.40028
FIMM028181	-3.39958
FIMM040830	-3.39765
FIMM010356	-3.39728
FIMM000117	-3.39706
FIMM095274	-3.39697
FIMM087585	-3.39683
FIMM058023	-3.3968
FIMM000280	-3.39654
FIMM115162	-3.39592
FIMM080974	-3.39566
FIMM060143	-3.39546
FIMM125238	-3.39539
FIMM024607	-3.39523
FIMM003665	-3.39521
FIMM086837	-3.3943
FIMM104582	-3.39312
FIMM006794	-3.39298
FIMM030779	-3.3926
FIMM083608	-3.3922
FIMM047118	-3.39211
FIMM036077	-3.39163
FIMM001700	-3.39143
FIMM069972	-3.3912
FIMM004424	-3.39116
FIMM027741	-3.3907
FIMM121346	-3.3904
FIMM126023	-3.38878
FIMM001598	-3.38856
FIMM078642	-3.38757
FIMM090481	-3.38746
FIMM004807	-3.3874
FIMM104242	-3.38702
FIMM119261	-3.38651
FIMM118032	-3.38519
FIMM016036	-3.38481
FIMM059961	-3.38449
FIMM102608	-3.38436
FIMM073753	-3.38391
FIMM034023	-3.38371
FIMM110643	-3.38355
FIMM029544	-3.38324
FIMM004136	-3.38323
FIMM111925	-3.38203
FIMM103334	-3.3818
FIMM112593	-3.38166
FIMM046640	-3.38144
FIMM133536	-3.38112
FIMM119078	-3.37799
FIMM010520	-3.37783
FIMM105880	-3.37772
FIMM045046	-3.37705
FIMM041853	-3.37669
FIMM133785	-3.3763
FIMM051699	-3.37627
FIMM093464	-3.37603
FIMM121384	-3.37584
FIMM132628	-3.37494
FIMM027919	-3.37464
FIMM000578	-3.37455
FIMM030778	-3.37262
FIMM108509	-3.37255
FIMM121995	-3.37243
FIMM003795	-3.37186
FIMM019799	-3.37047
FIMM121442	-3.3704
FIMM023886	-3.37019
FIMM019407	-3.36989
FIMM076250	-3.36923
FIMM114425	-3.36921
FIMM122517	-3.36898
FIMM119339	-3.36891
FIMM116851	-3.36797
FIMM021562	-3.36758
FIMM046741	-3.36734
FIMM106306	-3.36714
FIMM093407	-3.36705
FIMM126457	-3.36675
FIMM098423	-3.36571
FIMM006890	-3.3656
FIMM086288	-3.36324
FIMM123087	-3.36108
FIMM048597	-3.36087
FIMM122642	-3.35965
FIMM028746	-3.35918
FIMM053153	-3.35903
FIMM088515	-3.35743
FIMM046474	-3.35711
FIMM099672	-3.35707
FIMM104998	-3.35614
FIMM128768	-3.35596
FIMM111495	-3.3545
FIMM033089	-3.35447
FIMM047810	-3.35292
FIMM115165	-3.35168
FIMM005810	-3.35131
FIMM106902	-3.35107
FIMM106914	-3.35048
FIMM009806	-3.34991
FIMM045952	-3.34981
FIMM031022	-3.34937
FIMM122611	-3.34927
FIMM073294	-3.3492
FIMM112202	-3.34914
FIMM062440	-3.34904
FIMM073859	-3.34884
FIMM069698	-3.34839
FIMM017574	-3.34832
FIMM116832	-3.34827
FIMM120753	-3.34782
FIMM093732	-3.3477
FIMM084002	-3.34725
FIMM049115	-3.34682
FIMM127773	-3.34672
FIMM130360	-3.34636
FIMM032760	-3.34594
FIMM025867	-3.34557
FIMM127875	-3.3453
FIMM117262	-3.34425
FIMM035333	-3.34392
FIMM001759	-3.34382
FIMM122502	-3.34361
FIMM128926	-3.34351
FIMM001726	-3.34328
FIMM053192	-3.34285
FIMM031436	-3.34258
FIMM086981	-3.34188
FIMM098046	-3.34182
FIMM004987	-3.34143
FIMM109193	-3.34037
FIMM131875	-3.34009
FIMM006213	-3.34005
FIMM019574	-3.33995
FIMM104970	-3.33984
FIMM039781	-3.33933
FIMM125311	-3.33795
FIMM114672	-3.3368
FIMM022952	-3.33664
FIMM057364	-3.33622
FIMM116807	-3.33585
FIMM127810	-3.33572
FIMM106936	-3.33533
FIMM117536	-3.33526
FIMM013498	-3.33329
FIMM077724	-3.33318
FIMM072014	-3.33289
FIMM081316	-3.33261
FIMM012300	-3.33244
FIMM001768	-3.332
FIMM000830	-3.33157
FIMM113530	-3.33144
FIMM121380	-3.33136
FIMM034024	-3.33115
FIMM027391	-3.33106
FIMM096999	-3.33046
FIMM029720	-3.32805
FIMM117619	-3.32786
FIMM121011	-3.32767
FIMM017990	-3.3273
FIMM073526	-3.32659
FIMM041558	-3.32652
FIMM064568	-3.3265
FIMM003898	-3.32565
FIMM068573	-3.32533
FIMM124690	-3.32511
FIMM097270	-3.32499
FIMM045541	-3.32458
FIMM045094	-3.32415
FIMM090445	-3.32374
FIMM004639	-3.32355
FIMM002051	-3.32353
FIMM030443	-3.32306
FIMM098870	-3.323
FIMM072956	-3.32273
FIMM114448	-3.32226
FIMM129600	-3.32211
FIMM088014	-3.32149
FIMM060075	-3.32105
FIMM090941	-3.32078
FIMM092386	-3.32078
FIMM088053	-3.32047
FIMM033109	-3.32041
FIMM121355	-3.32029
FIMM132953	-3.3198
FIMM093759	-3.31932
FIMM052619	-3.31902
FIMM043003	-3.31837
FIMM034732	-3.31825
FIMM085570	-3.31818
FIMM059199	-3.31817
FIMM125257	-3.31775
FIMM085559	-3.3163
FIMM104248	-3.31623
FIMM095479	-3.31583
FIMM020629	-3.31555
FIMM077401	-3.31538
FIMM064457	-3.315
FIMM008018	-3.31482
FIMM121427	-3.31422
FIMM030949	-3.31422
FIMM006501	-3.31402
FIMM028316	-3.31377
FIMM124818	-3.31363
FIMM034370	-3.31324
FIMM117340	-3.31277
FIMM041057	-3.31249
FIMM093783	-3.31201
FIMM118449	-3.31076
FIMM113996	-3.3104
FIMM023044	-3.30976
FIMM093595	-3.30967
FIMM123205	-3.30965
FIMM122027	-3.30955
FIMM086629	-3.30945
FIMM094763	-3.30903
FIMM122435	-3.3083
FIMM127896	-3.30783
FIMM058794	-3.3077
FIMM043807	-3.30718
FIMM003646	-3.30678
FIMM114461	-3.30672
FIMM131228	-3.30594
FIMM103533	-3.30533
FIMM030444	-3.30475
FIMM119342	-3.30465
FIMM101453	-3.3046
FIMM078313	-3.30445
FIMM121341	-3.30423
FIMM027274	-3.30327
FIMM099653	-3.30201
FIMM059699	-3.30176
FIMM106738	-3.30095
FIMM098036	-3.30055
FIMM122592	-3.30041
FIMM046745	-3.30027
FIMM130072	-3.29984
FIMM111333	-3.29959
FIMM001185	-3.29957
FIMM051938	-3.29875
FIMM069444	-3.2985
FIMM091039	-3.29834
FIMM047785	-3.29772
FIMM013698	-3.29763
FIMM090560	-3.29754
FIMM071886	-3.29719
FIMM051028	-3.29705
FIMM014384	-3.29646
FIMM079580	-3.29615
FIMM117747	-3.29502
FIMM127209	-3.29475
FIMM016488	-3.2946
FIMM030174	-3.29441
FIMM023519	-3.29362
FIMM033084	-3.29273
FIMM100757	-3.29249
FIMM072652	-3.29106
FIMM035331	-3.29105
FIMM002201	-3.29088
FIMM087589	-3.29017
FIMM050803	-3.28995
FIMM088984	-3.28942
FIMM012784	-3.28926
FIMM063392	-3.28887
FIMM061811	-3.28875
FIMM028430	-3.28847
FIMM129680	-3.28839
FIMM110227	-3.28732
FIMM003688	-3.2873
FIMM075260	-3.28691
FIMM019046	-3.2865
FIMM032453	-3.28638
FIMM104701	-3.2863
FIMM098340	-3.28609
FIMM010506	-3.28593
FIMM013688	-3.28585
FIMM111671	-3.28524
FIMM038994	-3.28512
FIMM129710	-3.2851
FIMM103183	-3.28451
FIMM042257	-3.28435
FIMM020518	-3.28428
FIMM048816	-3.28415
FIMM129132	-3.28345
FIMM121122	-3.28303
FIMM109171	-3.28292
FIMM059503	-3.2821
FIMM084124	-3.28209
FIMM095272	-3.2818
FIMM045578	-3.28176
FIMM119202	-3.28173
FIMM014412	-3.28141
FIMM126556	-3.28065
FIMM121411	-3.28028
FIMM070026	-3.28024
FIMM088576	-3.27994
FIMM073122	-3.27964
FIMM122432	-3.27952
FIMM082951	-3.27934
FIMM037098	-3.2793
FIMM051099	-3.27929
FIMM023270	-3.27914
FIMM106388	-3.279
FIMM110150	-3.27872
FIMM031279	-3.27818
FIMM005412	-3.27815
FIMM132627	-3.27808
FIMM023001	-3.27806
FIMM035635	-3.27795
FIMM084087	-3.27775
FIMM100359	-3.27713
FIMM081502	-3.27685
FIMM073109	-3.2766
FIMM132625	-3.27567
FIMM101570	-3.27559
FIMM109464	-3.27532
FIMM050251	-3.27518
FIMM118004	-3.27516
FIMM122518	-3.27497
FIMM049114	-3.27482
FIMM001764	-3.27478
FIMM055981	-3.27459
FIMM027437	-3.27404
FIMM065248	-3.27372
FIMM087236	-3.27249
FIMM024904	-3.27237
FIMM084868	-3.27229
FIMM092170	-3.27207
FIMM028027	-3.27179
FIMM075246	-3.2713
FIMM044400	-3.2711
FIMM114362	-3.27052
FIMM125068	-3.27039
FIMM113170	-3.27009
FIMM031345	-3.26947
FIMM064341	-3.26917
FIMM028155	-3.26865
FIMM132629	-3.26862
FIMM014706	-3.26857
FIMM046536	-3.26773
FIMM060072	-3.26746
FIMM041616	-3.26675
FIMM013289	-3.26668
FIMM059003	-3.26618
FIMM115164	-3.26583
FIMM034733	-3.26546
FIMM069271	-3.26509
FIMM086924	-3.26508
FIMM063501	-3.26501
FIMM000873	-3.26479
FIMM061766	-3.26456
FIMM038270	-3.26436
FIMM103082	-3.26423
FIMM034562	-3.26395
FIMM124695	-3.26385
FIMM005331	-3.26375
FIMM098368	-3.26295
FIMM019991	-3.26293
FIMM128928	-3.26226
FIMM005792	-3.26198
FIMM122437	-3.2618
FIMM049500	-3.26173
FIMM038281	-3.26168
FIMM007654	-3.2614
FIMM030240	-3.26122
FIMM041814	-3.2608
FIMM005148	-3.26014
FIMM082230	-3.25947
FIMM118027	-3.25929
FIMM041938	-3.25909
FIMM111673	-3.25856
FIMM052846	-3.25849
FIMM093366	-3.25843
FIMM116500	-3.25795
FIMM041934	-3.25728
FIMM072651	-3.25709
FIMM115166	-3.25697
FIMM071595	-3.25697
FIMM045558	-3.2569
FIMM009229	-3.25643
FIMM031168	-3.25615
FIMM044291	-3.25596
FIMM026134	-3.25565
FIMM045985	-3.25565
FIMM066901	-3.25536
FIMM029653	-3.25473
FIMM046033	-3.25456
FIMM088599	-3.25364
FIMM009038	-3.25329
FIMM091175	-3.25309
FIMM003741	-3.25305
FIMM006172	-3.25286
FIMM106248	-3.25284
FIMM078567	-3.25261
FIMM113233	-3.25248
FIMM097521	-3.25147
FIMM021350	-3.25084
FIMM000447	-3.2508
FIMM099416	-3.25071
FIMM029633	-3.25059
FIMM094764	-3.2503
FIMM044023	-3.2486
FIMM042250	-3.24848
FIMM065163	-3.24844
FIMM072436	-3.24817
FIMM125972	-3.24808
FIMM024788	-3.2475
FIMM027003	-3.24668
FIMM027802	-3.24637
FIMM035613	-3.24624
FIMM093782	-3.24602
FIMM133789	-3.24596
FIMM103949	-3.24538
FIMM102789	-3.24402
FIMM034175	-3.24367
FIMM083646	-3.24334
FIMM125933	-3.24331
FIMM102824	-3.243
FIMM042568	-3.24295
FIMM116487	-3.24288
FIMM103368	-3.24278
FIMM095252	-3.24142
FIMM059616	-3.24118
FIMM015881	-3.24106
FIMM029424	-3.24092
FIMM096008	-3.24068
FIMM106189	-3.24064
FIMM082524	-3.24058
FIMM049139	-3.24054
FIMM114227	-3.24012
FIMM035330	-3.23988
FIMM041615	-3.23956
FIMM009220	-3.2394
FIMM019790	-3.23894
FIMM116318	-3.23863
FIMM037077	-3.23823
FIMM002263	-3.23717
FIMM111415	-3.23706
FIMM110085	-3.23682
FIMM117537	-3.23533
FIMM019729	-3.23451
FIMM029363	-3.23437
FIMM016146	-3.23428
FIMM049021	-3.23417
FIMM031495	-3.23411
FIMM103185	-3.23373
FIMM026545	-3.2337
FIMM074655	-3.23367
FIMM026457	-3.23362
FIMM099142	-3.23339
FIMM017512	-3.23337
FIMM026696	-3.23261
FIMM012670	-3.23247
FIMM065037	-3.23243
FIMM093169	-3.23227
FIMM002202	-3.23213
FIMM023334	-3.23208
FIMM091007	-3.23189
FIMM000044	-3.23188
FIMM103122	-3.23126
FIMM131879	-3.23111
FIMM022839	-3.23084
FIMM033837	-3.23023
FIMM011527	-3.22991
FIMM008911	-3.22911
FIMM102569	-3.22879
FIMM117821	-3.22809
FIMM091670	-3.228
FIMM051216	-3.22775
FIMM048227	-3.22773
FIMM105020	-3.22765
FIMM061061	-3.22732
FIMM125412	-3.22715
FIMM020638	-3.22698
FIMM076166	-3.22647
FIMM046581	-3.2259
FIMM024022	-3.22512
FIMM109016	-3.22468
FIMM088057	-3.22363
FIMM023606	-3.22342
FIMM117466	-3.22306
FIMM106987	-3.22293
FIMM116785	-3.22283
FIMM096875	-3.22215
FIMM004199	-3.22074
FIMM114969	-3.22058
FIMM039278	-3.21965
FIMM017661	-3.21937
FIMM015265	-3.21904
FIMM129459	-3.21877
FIMM029806	-3.21862
FIMM045030	-3.2186
FIMM076807	-3.21827
FIMM112744	-3.21776
FIMM026243	-3.21774
FIMM121460	-3.21759
FIMM046624	-3.21736
FIMM016930	-3.21709
FIMM082375	-3.21704
FIMM051092	-3.21692
FIMM007891	-3.21681
FIMM046534	-3.21678
FIMM129456	-3.21671
FIMM011548	-3.21607
FIMM117469	-3.2155
FIMM123406	-3.21538
FIMM032160	-3.21528
FIMM048356	-3.21507
FIMM048278	-3.21468
FIMM100634	-3.21418
FIMM003648	-3.21418
FIMM094281	-3.21378
FIMM107105	-3.21349
FIMM048455	-3.2128
FIMM047833	-3.21266
FIMM121302	-3.21238
FIMM126042	-3.21237
FIMM029824	-3.21228
FIMM058693	-3.2118
FIMM098395	-3.21158
FIMM121812	-3.2114
FIMM043950	-3.21038
FIMM027427	-3.21036
FIMM101343	-3.21026
FIMM117574	-3.20959
FIMM093779	-3.20957
FIMM008893	-3.20924
FIMM101575	-3.20896
FIMM038283	-3.2089
FIMM049026	-3.20888
FIMM057327	-3.20857
FIMM063070	-3.20842
FIMM095020	-3.20821
FIMM008303	-3.2079
FIMM017275	-3.20785
FIMM068710	-3.20778
FIMM106979	-3.20774
FIMM105126	-3.20748
FIMM045033	-3.20742
FIMM031349	-3.20718
FIMM025175	-3.20706
FIMM016857	-3.20664
FIMM045040	-3.20663
FIMM114673	-3.20661
FIMM083728	-3.2065
FIMM033451	-3.2064
FIMM092000	-3.20638
FIMM035336	-3.20633
FIMM064452	-3.20608
FIMM055255	-3.20573
FIMM092086	-3.20563
FIMM079581	-3.20542
FIMM046743	-3.20502
FIMM129588	-3.20452
FIMM126048	-3.20435
FIMM088983	-3.2043
FIMM047379	-3.20415
FIMM120716	-3.20397
FIMM112725	-3.20394
FIMM125903	-3.20361
FIMM116403	-3.2035
FIMM111740	-3.2034
FIMM098873	-3.20323
FIMM056039	-3.20305
FIMM115161	-3.20304
FIMM111193	-3.20224
FIMM129734	-3.20219
FIMM049935	-3.20197
FIMM103005	-3.20191
FIMM105087	-3.20163
FIMM081706	-3.20115
FIMM043510	-3.20097
FIMM069772	-3.20087
FIMM068120	-3.20085
FIMM068856	-3.20074
FIMM106146	-3.2007
FIMM061782	-3.20041
FIMM133084	-3.19933
FIMM047647	-3.19886
FIMM116556	-3.19866
FIMM114946	-3.19854
FIMM009714	-3.19853
FIMM037401	-3.19844
FIMM078363	-3.19807
FIMM121421	-3.19764
FIMM022140	-3.19734
FIMM114273	-3.19714
FIMM102648	-3.19693
FIMM020086	-3.19681
FIMM119158	-3.19672
FIMM070899	-3.19608
FIMM113092	-3.19578
FIMM046576	-3.19568
FIMM107206	-3.19551
FIMM076438	-3.19524
FIMM109234	-3.19524
FIMM088435	-3.19517
FIMM003485	-3.19497
FIMM073194	-3.19484
FIMM126452	-3.19481
FIMM028948	-3.19476
FIMM001594	-3.19454
FIMM109279	-3.19445
FIMM057261	-3.19419
FIMM000349	-3.19365
FIMM027169	-3.1935
FIMM114670	-3.19234
FIMM065744	-3.19164
FIMM056073	-3.19152
FIMM062139	-3.1905
FIMM122619	-3.19034
FIMM046571	-3.18959
FIMM119183	-3.18942
FIMM065934	-3.18926
FIMM110079	-3.18885
FIMM121322	-3.18834
FIMM090280	-3.18832
FIMM078483	-3.18799
FIMM020461	-3.18788
FIMM113236	-3.18781
FIMM104613	-3.18761
FIMM064094	-3.18728
FIMM015595	-3.18721
FIMM087586	-3.18704
FIMM104797	-3.18675
FIMM083721	-3.18652
FIMM074693	-3.18645
FIMM127002	-3.18637
FIMM124858	-3.18506
FIMM120759	-3.18494
FIMM102685	-3.18432
FIMM066679	-3.1843
FIMM117206	-3.184
FIMM032600	-3.18392
FIMM063247	-3.1831
FIMM101779	-3.18285
FIMM093819	-3.18237
FIMM008051	-3.18224
FIMM021111	-3.18221
FIMM087822	-3.18204
FIMM090565	-3.18197
FIMM059309	-3.18133
FIMM045666	-3.18127
FIMM062480	-3.18123
FIMM043769	-3.18072
FIMM046602	-3.18051
FIMM056581	-3.18038
FIMM118858	-3.18016
FIMM006710	-3.17988
FIMM060003	-3.17978
FIMM131014	-3.17922
FIMM031251	-3.17919
FIMM029660	-3.17888
FIMM040748	-3.17886
FIMM000571	-3.17846
FIMM063954	-3.17835
FIMM027982	-3.17826
FIMM122474	-3.17824
FIMM113429	-3.17807
FIMM024040	-3.17803
FIMM007922	-3.17799
FIMM061448	-3.17788
FIMM130985	-3.17785
FIMM031329	-3.17724
FIMM120339	-3.17723
FIMM119185	-3.17639
FIMM118444	-3.17567
FIMM093336	-3.17502
FIMM066034	-3.17488
FIMM129374	-3.1748
FIMM065160	-3.17467
FIMM018305	-3.17458
FIMM124547	-3.17453
FIMM118014	-3.17448
FIMM005099	-3.17394
FIMM034153	-3.17344
FIMM018962	-3.1733
FIMM061978	-3.1733
FIMM114797	-3.17258
FIMM015937	-3.17253
FIMM017966	-3.17242
FIMM012232	-3.17223
FIMM021351	-3.17202
FIMM103490	-3.172
FIMM115221	-3.17186
FIMM045392	-3.17176
FIMM042192	-3.17172
FIMM124620	-3.17158
FIMM000343	-3.17109
FIMM078970	-3.17103
FIMM047305	-3.1707
FIMM049696	-3.17019
FIMM070028	-3.16992
FIMM055634	-3.1698
FIMM129962	-3.16926
FIMM019458	-3.16918
FIMM126760	-3.16914
FIMM113194	-3.16878
FIMM082629	-3.1685
FIMM029292	-3.16797
FIMM047377	-3.16739
FIMM098027	-3.16726
FIMM127991	-3.16626
FIMM044258	-3.16624
FIMM007755	-3.16604
FIMM028541	-3.16588
FIMM037512	-3.16553
FIMM059131	-3.16543
FIMM132951	-3.16535
FIMM078619	-3.16502
FIMM050857	-3.16452
FIMM109961	-3.16436
FIMM102999	-3.1639
FIMM103723	-3.16351
FIMM030267	-3.16329
FIMM008079	-3.16324
FIMM028949	-3.16261
FIMM027550	-3.16188
FIMM006779	-3.16157
FIMM010375	-3.1615
FIMM027348	-3.16123
FIMM054568	-3.16104
FIMM059489	-3.16085
FIMM090568	-3.16061
FIMM096093	-3.16003
FIMM038274	-3.15992
FIMM026187	-3.1598
FIMM096859	-3.15896
FIMM113421	-3.15896
FIMM016489	-3.15886
FIMM051252	-3.15848
FIMM041782	-3.15827
FIMM046579	-3.15809
FIMM010679	-3.15751
FIMM113407	-3.15723
FIMM126417	-3.15722
FIMM115472	-3.15722
FIMM064823	-3.15719
FIMM088056	-3.15717
FIMM082273	-3.15694
FIMM025499	-3.15607
FIMM122512	-3.15604
FIMM047609	-3.15595
FIMM121418	-3.15591
FIMM131587	-3.15572
FIMM109902	-3.15565
FIMM030074	-3.15544
FIMM057842	-3.15533
FIMM023145	-3.15515
FIMM071840	-3.1549
FIMM050297	-3.15483
FIMM033370	-3.15449
FIMM128940	-3.15394
FIMM126455	-3.15374
FIMM023512	-3.15347
FIMM028020	-3.15346
FIMM071394	-3.15287
FIMM029703	-3.15287
FIMM085666	-3.15261
FIMM012531	-3.15189
FIMM007354	-3.15187
FIMM050170	-3.15158
FIMM059096	-3.15151
FIMM026899	-3.15134
FIMM053692	-3.15116
FIMM107959	-3.15098
FIMM115225	-3.15091
FIMM046551	-3.15078
FIMM123402	-3.15041
FIMM045293	-3.15039
FIMM046395	-3.14996
FIMM036652	-3.14929
FIMM091850	-3.14914
FIMM025056	-3.14887
FIMM096532	-3.1488
FIMM044367	-3.14865
FIMM043576	-3.14797
FIMM086879	-3.14776
FIMM022469	-3.14734
FIMM072660	-3.147
FIMM008430	-3.14678
FIMM122909	-3.14625
FIMM076084	-3.14609
FIMM121815	-3.14581
FIMM024600	-3.1452
FIMM022857	-3.14515
FIMM012173	-3.14487
FIMM105378	-3.14476
FIMM050778	-3.14474
FIMM129192	-3.14469
FIMM120752	-3.14464
FIMM071318	-3.14439
FIMM043638	-3.14423
FIMM125950	-3.14416
FIMM012138	-3.1441
FIMM035827	-3.14373
FIMM075387	-3.14364
FIMM098815	-3.14342
FIMM082069	-3.14319
FIMM030236	-3.14314
FIMM121525	-3.14291
FIMM113515	-3.14234
FIMM131136	-3.14165
FIMM111372	-3.14146
FIMM007582	-3.14113
FIMM097461	-3.14106
FIMM117485	-3.14104
FIMM010378	-3.14084
FIMM098427	-3.1404
FIMM023567	-3.13956
FIMM030003	-3.13893
FIMM111598	-3.13881
FIMM129737	-3.13865
FIMM095192	-3.1383
FIMM089096	-3.13773
FIMM057203	-3.13752
FIMM000565	-3.13746
FIMM034282	-3.13716
FIMM074837	-3.13699
FIMM087894	-3.13638
FIMM070075	-3.13606
FIMM094497	-3.13584
FIMM006500	-3.13582
FIMM057923	-3.13582
FIMM109741	-3.1356
FIMM022932	-3.1355
FIMM008087	-3.13549
FIMM119053	-3.1351
FIMM099370	-3.1348
FIMM043023	-3.1343
FIMM085045	-3.13413
FIMM016157	-3.13397
FIMM074920	-3.13388
FIMM046622	-3.13376
FIMM014938	-3.13373
FIMM041875	-3.13357
FIMM051125	-3.13346
FIMM039005	-3.13325
FIMM029215	-3.13282
FIMM038280	-3.13266
FIMM044166	-3.13248
FIMM088700	-3.1321
FIMM024244	-3.13172
FIMM078812	-3.13117
FIMM124737	-3.131
FIMM062735	-3.13088
FIMM061587	-3.1302
FIMM014729	-3.13012
FIMM066420	-3.12982
FIMM133762	-3.12946
FIMM041911	-3.12941
FIMM101517	-3.12923
FIMM001269	-3.12883
FIMM024490	-3.12882
FIMM131878	-3.12882
FIMM073161	-3.12869
FIMM017088	-3.12803
FIMM030325	-3.1278
FIMM024807	-3.12779
FIMM017176	-3.12776
FIMM111701	-3.12737
FIMM108925	-3.12733
FIMM094761	-3.12703
FIMM087825	-3.12672
FIMM098854	-3.12668
FIMM071958	-3.12602
FIMM098029	-3.1257
FIMM114469	-3.12519
FIMM034863	-3.12507
FIMM114404	-3.125
FIMM121015	-3.1249
FIMM118030	-3.12477
FIMM095591	-3.1247
FIMM119142	-3.12467
FIMM111456	-3.12373
FIMM001341	-3.12372
FIMM117172	-3.12347
FIMM121467	-3.12342
FIMM080507	-3.1231
FIMM028006	-3.12297
FIMM124558	-3.12275
FIMM029404	-3.12211
FIMM106169	-3.12128
FIMM119264	-3.12105
FIMM102978	-3.12098
FIMM010501	-3.11939
FIMM051734	-3.11871
FIMM000899	-3.11851
FIMM132579	-3.11847
FIMM133433	-3.11842
FIMM028886	-3.11831
FIMM029509	-3.11789
FIMM088643	-3.11724
FIMM065993	-3.1168
FIMM120731	-3.11679
FIMM045569	-3.11676
FIMM025151	-3.11664
FIMM008899	-3.11645
FIMM025575	-3.11637
FIMM032534	-3.11563
FIMM020364	-3.11552
FIMM034117	-3.11549
FIMM016205	-3.11546
FIMM006468	-3.11449
FIMM118026	-3.1144
FIMM133716	-3.11439
FIMM045272	-3.11433
FIMM121364	-3.11313
FIMM127811	-3.11253
FIMM107275	-3.11249
FIMM121462	-3.11248
FIMM131728	-3.1116
FIMM072577	-3.11138
FIMM026400	-3.11072
FIMM117199	-3.11065
FIMM000977	-3.11064
FIMM046574	-3.11026
FIMM044463	-3.11007
FIMM121367	-3.10996
FIMM073343	-3.10927
FIMM001790	-3.10899
FIMM122922	-3.10875
FIMM130824	-3.10873
FIMM085926	-3.10862
FIMM061703	-3.10856
FIMM074790	-3.10845
FIMM032662	-3.10839
FIMM011943	-3.10814
FIMM083926	-3.10814
FIMM049659	-3.1079
FIMM036756	-3.10783
FIMM047818	-3.10737
FIMM082335	-3.10712
FIMM033061	-3.10672
FIMM049241	-3.1064
FIMM124735	-3.10637
FIMM016168	-3.10631
FIMM003660	-3.10599
FIMM032147	-3.10589
FIMM034238	-3.10537
FIMM011082	-3.10507
FIMM070247	-3.1049
FIMM116552	-3.10433
FIMM029088	-3.10419
FIMM000819	-3.10359
FIMM075925	-3.10326
FIMM057863	-3.1032
FIMM076642	-3.10268
FIMM007900	-3.10223
FIMM120773	-3.10221
FIMM027552	-3.1011
FIMM006469	-3.10105
FIMM065973	-3.10056
FIMM023028	-3.10042
FIMM093787	-3.10038
FIMM077997	-3.10022
FIMM129738	-3.10006
FIMM016720	-3.09999
FIMM118031	-3.09992
FIMM086305	-3.09962
FIMM030797	-3.09959
FIMM063378	-3.09925
FIMM033212	-3.09889
[truncated: 4,401 more rows]

## Sheet: Table S2
FIMM ID	PI values	Rank
FIMM099517	104.226	1
FIMM000490	102.062	2
FIMM028155	99.1094	3
FIMM101864	98.4382	4
FIMM027745	98.0616	5
FIMM104970	94.7855	6
FIMM092170	94.3677	7
FIMM072577	92.9597	8
FIMM000096	92.0428	9
FIMM022230	90.8375	10
FIMM031755	90.634	11
FIMM099662	90.4251	12
FIMM059523	90.1002	13
FIMM022398	89.6384	14
FIMM003837	88.8036	15
FIMM027749	88.0026	16
FIMM117612	83.5363	17
FIMM006805	83.1602	18
FIMM056930	83.0878	19
FIMM104843	79.2327	20
FIMM005536	78.4946	21
FIMM001540	77.8035	22
FIMM002125	74.6008	23
FIMM064044	74.4347	24
FIMM017990	73.6708	25
FIMM034117	73.1418	26
FIMM055139	72.7113	27
FIMM000559	71.3981	28
FIMM000794	69.5609	29
FIMM116926	69.093	30
FIMM051696	66.9711	31
FIMM109037	66.3119	32
FIMM029702	66.2083	33
FIMM054025	65.4257	34
FIMM024256	65.0553	35
FIMM116314	63.1323	36
FIMM097270	62.827	37
FIMM120731	59.8552	38
FIMM116487	59.6934	39
FIMM105153	59.1337	40
FIMM090959	58.3773	41
FIMM116534	58.3178	42
FIMM000245	55.1432	43
FIMM001147	54.5839	44
FIMM065475	54.5419	45
FIMM048084	53.9453	46
FIMM113469	53.2469	47
FIMM029703	53.0059	48
FIMM002071	52.054	49
FIMM116426	51.6693	50
FIMM081098	51.6526	51
FIMM070211	51.5613	52
FIMM000362	51.4777	53
FIMM133433	51.4777	54
FIMM078466	51.3862	55
FIMM027967	51.1198	56
FIMM068299	50.3185	57
FIMM064726	49.8174	58
FIMM001240	49.2784	59
FIMM031047	49.25	60
FIMM053823	48.8675	61
FIMM130985	48.3019	62
FIMM059003	46.8805	63
FIMM106283	46.4521	64
FIMM080667	46.2974	65
FIMM084087	46.0826	66
FIMM116331	45.7086	67
FIMM025159	45.0426	68
FIMM010882	44.6692	69
FIMM068097	44.1044	70
FIMM115819	43.416	71
FIMM074099	42.9486	72
FIMM058120	42.2442	73
FIMM096875	41.6938	74
FIMM072436	40.5796	75
FIMM079166	40.5379	76
FIMM059171	40.3683	77
FIMM057300	40.2572	78
FIMM078226	38.8899	79
FIMM086702	38.8001	80
FIMM032049	37.9441	81
FIMM078464	37.4039	82
FIMM032573	37.3042	83
FIMM097275	37.2002	84
FIMM078642	37.1629	85
FIMM032725	36.969	86
FIMM076231	36.9186	87
FIMM096786	36.9186	88
FIMM028677	36.6601	89
FIMM081885	36.658	90
FIMM005613	36.5045	91
FIMM093810	36.3538	92
FIMM000565	36.3268	93
FIMM052567	35.8417	94
FIMM117464	35.3919	95
FIMM038776	35.1273	96
FIMM117341	34.4749	97
FIMM010575	34.1717	98
FIMM026608	34.1454	99
FIMM050482	33.6339	100
FIMM131196	33.1501	101
FIMM053820	32.9716	102
FIMM029375	32.888	103
FIMM045983	31.6554	104
FIMM013750	31.563	105
FIMM085559	31.0351	106
FIMM065312	30.9193	107
FIMM116483	30.5774	108
FIMM052789	30.543	109
FIMM030046	30.3733	110
FIMM116088	30.1189	111
FIMM033307	30.0513	112
FIMM090424	29.6963	113
FIMM088978	29.6788	114
FIMM025726	28.9064	115
FIMM000321	28.7514	116
FIMM106502	28.7459	117
FIMM025512	28.4872	118
FIMM027919	28.4872	119
FIMM088937	28.3575	120
FIMM066690	27.9478	121
FIMM062440	27.9353	122
FIMM001257	27.7612	123
FIMM090958	27.761	124
FIMM000194	27.5296	125
FIMM116293	27.1386	126
FIMM074632	26.7967	127
FIMM048604	26.7898	128
FIMM080359	26.2154	129
FIMM116340	25.9923	130
FIMM090651	25.9408	131
FIMM117797	25.763	132
FIMM084070	25.6541	133
FIMM025687	25.1343	134
FIMM078812	24.8766	135
FIMM117179	24.846	136
FIMM046783	24.3837	137
FIMM032571	24.2917	138
FIMM118402	24.2194	139
FIMM103428	24.1997	140
FIMM080208	23.9039	141
FIMM133661	23.8641	142
FIMM030775	23.6518	143
FIMM070751	23.4737	144
FIMM053435	23.2574	145
FIMM019428	23.2174	146
FIMM033950	22.7985	147
FIMM064568	22.7135	148
FIMM066316	22.4794	149
FIMM122536	22.3705	150
FIMM057154	22.1535	151
FIMM038092	22.067	152
FIMM001834	21.9936	153
FIMM053807	21.9327	154
FIMM057190	21.9327	155
FIMM091504	21.9312	156
FIMM061448	21.7189	157
FIMM098961	21.6688	158
FIMM079881	21.4299	159
FIMM047936	21.2987	160
FIMM014290	21.1309	161
FIMM084249	20.8602	162
FIMM107958	20.6106	163
FIMM117466	20.49	164
FIMM060143	20.4756	165
FIMM048603	20.3873	166
FIMM026602	20.1048	167
FIMM083385	20.0668	168
FIMM117192	20.0315	169
FIMM133862	20.0218	170
FIMM106898	19.8927	171
FIMM072414	19.7997	172
FIMM124504	19.7673	173
FIMM133069	19.7098	174
FIMM002107	19.7098	175
FIMM015059	19.6135	176
FIMM081624	19.5327	177
FIMM093819	19.5214	178
FIMM022287	19.4866	179
FIMM073294	19.4586	180
FIMM036651	19.4106	181
FIMM051128	19.2834	182
FIMM028805	19.2665	183
FIMM025705	19.2665	184
FIMM085666	19.2657	185
FIMM133035	19.2211	186
FIMM081461	19.177	187
FIMM030746	19.1721	188
FIMM015677	19.0445	189
FIMM131098	18.9767	190
FIMM076843	18.8953	191
FIMM049763	18.8419	192
FIMM097108	18.6137	193
FIMM003740	18.6137	194
FIMM087234	18.6137	195
FIMM121411	18.4658	196
FIMM094867	18.4647	197
FIMM046315	18.2137	198
FIMM121445	18.2055	199
FIMM088551	18.1826	200
FIMM012138	18.0961	201
FIMM026899	18.0092	202
FIMM001702	17.9992	203
FIMM117800	17.9682	204
FIMM058258	17.9588	205
FIMM073582	17.9307	206
FIMM080742	17.8771	207
FIMM040858	17.8611	208
FIMM027714	17.7996	209
FIMM068264	17.7567	210
FIMM133100	17.7549	211
FIMM133716	17.7549	212
FIMM029162	17.7528	213
FIMM116604	17.7389	214
FIMM106832	17.5	215
FIMM062570	17.4916	216
FIMM024322	17.488	217
FIMM005008	17.4534	218
FIMM043229	17.3323	219
FIMM062686	17.243	220
FIMM027102	17.1709	221
FIMM088980	17.1115	222
FIMM062705	16.9943	223
FIMM030224	16.9521	224
FIMM030550	16.9521	225
FIMM049696	16.8549	226
FIMM133456	16.7774	227
FIMM061848	16.7457	228
FIMM001664	16.533	229
FIMM066460	16.5139	230
FIMM060650	16.497	231
FIMM059665	16.497	232
FIMM098405	16.4306	233
FIMM098833	16.3608	234
FIMM133004	16.2887	235
FIMM132709	16.2887	236
FIMM068778	16.2653	237
FIMM060289	16.2483	238
FIMM016036	16.1994	239
FIMM058052	16.1926	240
FIMM057196	16.1926	241
FIMM121382	16.123	242
FIMM072590	16.0792	243
FIMM078173	16.0792	244
FIMM056797	15.9718	245
FIMM095758	15.9485	246
FIMM129193	15.8847	247
FIMM121380	15.8627	248
FIMM106904	15.8251	249
FIMM016206	15.82	250
FIMM064516	15.751	251
FIMM061760	15.751	252
FIMM095459	15.7074	253
FIMM107692	15.5858	254
FIMM056541	15.5302	255
FIMM009448	15.5094	256
FIMM028581	15.4944	257
FIMM082495	15.4663	258
FIMM117073	15.4463	259
FIMM015093	15.4407	260
FIMM029944	15.3507	261
FIMM030997	15.3323	262
FIMM009677	15.315	263
FIMM028316	15.2849	264
FIMM088986	15.2607	265
FIMM085926	15.2607	266
FIMM133838	15.2344	267
FIMM054429	15.0887	268
FIMM121481	15.0818	269
FIMM061782	15.0051	270
FIMM075167	14.9937	271
FIMM085667	14.9937	272
FIMM102294	14.9878	273
FIMM039255	14.9834	274
FIMM080268	14.9528	275
FIMM029665	14.9504	276
FIMM024586	14.8898	277
FIMM012176	14.8717	278
FIMM133083	14.8225	279
FIMM121304	14.8214	280
FIMM040859	14.762	281
FIMM035827	14.762	282
FIMM041210	14.762	283
FIMM100575	14.7586	284
FIMM087196	14.7431	285
FIMM080351	14.7267	286
FIMM092223	14.7017	287
FIMM017481	14.682	288
FIMM055659	14.6471	289
FIMM028254	14.5501	290
FIMM116736	14.5293	291
FIMM087584	14.502	292
FIMM095949	14.502	293
FIMM013251	14.4923	294
FIMM032648	14.479	295
FIMM045894	14.4677	296
FIMM046836	14.4677	297
FIMM075494	14.4597	298
FIMM081408	14.4597	299
FIMM027725	14.4466	300
FIMM089220	14.4339	301
FIMM073071	14.4339	302
FIMM105651	14.3894	303
FIMM017572	14.3026	304
FIMM101517	14.3	305
FIMM124770	14.2905	306
FIMM070521	14.2768	307
FIMM031342	14.2657	308
FIMM079852	14.261	309
FIMM071457	14.261	310
FIMM059113	14.2591	311
FIMM061344	14.2591	312
FIMM054362	14.2056	313
FIMM078820	14.1662	314
FIMM080704	14.1662	315
FIMM098036	14.1662	316
FIMM086432	14.1662	317
FIMM022975	14.0903	318
FIMM115632	14.0708	319
FIMM116447	14.0708	320
FIMM117399	14.0708	321
FIMM121341	14.0405	322
FIMM071160	14.0283	323
FIMM027149	14.0275	324
FIMM028783	14.0275	325
FIMM047835	14.027	326
FIMM046723	14.027	327
FIMM097627	13.9257	328
FIMM106248	13.9109	329
FIMM086468	13.8984	330
FIMM094869	13.8984	331
FIMM037512	13.8766	332
FIMM115992	13.8415	333
FIMM032559	13.8391	334
FIMM097764	13.8263	335
FIMM082157	13.8263	336
FIMM082384	13.8263	337
FIMM121015	13.7802	338
FIMM073802	13.7788	339
FIMM053088	13.764	340
FIMM054968	13.764	341
FIMM059196	13.7618	342
FIMM124853	13.759	343
FIMM130591	13.759	344
FIMM113264	13.6435	345
FIMM074837	13.6307	346
FIMM116923	13.6123	347
FIMM117483	13.6123	348
FIMM099146	13.5447	349
FIMM013304	13.544	350
FIMM069233	13.5311	351
FIMM069289	13.5311	352
FIMM121361	13.5199	353
FIMM128088	13.4933	354
FIMM022039	13.4907	355
FIMM023001	13.4907	356
FIMM105416	13.4323	357
FIMM030837	13.4124	358
FIMM111674	13.4049	359
FIMM091153	13.3917	360
FIMM090948	13.3917	361
FIMM081727	13.3917	362
FIMM103066	13.383	363
FIMM117361	13.383	364
FIMM011564	13.371	365
FIMM045723	13.3659	366
FIMM045541	13.3659	367
FIMM071556	13.3629	368
FIMM086879	13.3629	369
FIMM084226	13.3629	370
FIMM133413	13.3562	371
FIMM013947	13.3543	372
FIMM049021	13.3225	373
FIMM110338	13.2967	374
FIMM068259	13.2826	375
FIMM062093	13.2644	376
FIMM060630	13.2644	377
FIMM062317	13.2644	378
FIMM124715	13.2276	379
FIMM127202	13.2276	380
FIMM106480	13.1931	381
FIMM106231	13.1931	382
FIMM026117	13.1893	383
FIMM028211	13.1893	384
FIMM027493	13.1893	385
FIMM113906	13.1663	386
FIMM117170	13.1537	387
FIMM116967	13.1537	388
FIMM045851	13.1456	389
FIMM076438	13.1247	390
FIMM053678	13.1017	391
FIMM079412	13.0951	392
FIMM085045	13.0951	393
FIMM072956	13.0951	394
FIMM060003	13.0158	395
FIMM060202	13.0158	396
FIMM064453	13.0158	397
FIMM121346	12.9993	398
FIMM121384	12.9993	399
FIMM121506	12.9993	400
FIMM005338	12.9822	401
FIMM045437	12.9252	402
FIMM101453	12.9245	403
FIMM117396	12.9245	404
FIMM050255	12.8809	405
FIMM048452	12.8809	406
FIMM131136	12.8675	407
FIMM073753	12.8577	408
FIMM074015	12.8274	409
FIMM076186	12.8274	410
FIMM077275	12.8145	411
FIMM068123	12.7855	412
FIMM012135	12.7853	413
FIMM016784	12.7853	414
FIMM033258	12.7725	415
FIMM027557	12.7701	416
FIMM036903	12.7698	417
FIMM121324	12.739	418
FIMM073136	12.6999	419
FIMM125334	12.6962	420
FIMM126756	12.6962	421
FIMM130984	12.6962	422
FIMM125972	12.6962	423
FIMM100489	12.6952	424
FIMM115835	12.6952	425
FIMM058023	12.6601	426
FIMM000778	12.6231	427
FIMM009052	12.5934	428
FIMM080562	12.5735	429
FIMM085542	12.5596	430
FIMM032042	12.5592	431
FIMM035610	12.5592	432
FIMM099361	12.5484	433
FIMM068555	12.5369	434
FIMM063070	12.5185	435
FIMM046245	12.4845	436
FIMM124620	12.4786	437
FIMM106244	12.4752	438
FIMM116500	12.466	439
FIMM057412	12.4394	440
FIMM130360	12.4305	441
FIMM128044	12.4305	442
FIMM072801	12.4182	443
FIMM016073	12.4059	444
FIMM131174	12.3788	445
FIMM131248	12.3788	446
FIMM027291	12.351	447
FIMM031345	12.3458	448
FIMM082665	12.3324	449
FIMM021467	12.2915	450
FIMM021775	12.2915	451
FIMM066968	12.2883	452
FIMM045568	12.2642	453
FIMM106425	12.236	454
FIMM048307	12.2186	455
FIMM050854	12.2186	456
FIMM124596	12.2183	457
FIMM005371	12.2046	458
FIMM126256	12.1647	459
FIMM027763	12.1415	460
FIMM096894	12.1366	461
FIMM039045	12.1057	462
FIMM025032	12.0917	463
FIMM068613	12.0398	464
FIMM066273	12.0398	465
FIMM068779	12.0398	466
FIMM014587	12.0266	467
FIMM116851	12.0075	468
FIMM107340	11.9967	469
FIMM107480	11.9967	470
FIMM028174	11.9319	471
FIMM126259	11.899	472
FIMM131543	11.89	473
FIMM132596	11.89	474
FIMM100358	11.855	475
FIMM098231	11.8502	476
FIMM069465	11.7912	477
FIMM069972	11.7912	478
FIMM096480	11.7897	479
FIMM052965	11.777	480
FIMM083646	11.7563	481
FIMM098027	11.7563	482
FIMM083404	11.7563	483
FIMM074459	11.7563	484
FIMM098786	11.7477	485
FIMM025498	11.7223	486
FIMM026150	11.7223	487
FIMM121480	11.6977	488
FIMM121342	11.6977	489
FIMM121321	11.6977	490
FIMM122718	11.6977	491
FIMM023479	11.692	492
FIMM037142	11.663	493
FIMM016205	11.6472	494
FIMM132978	11.6457	495
FIMM006993	11.6214	496
FIMM008639	11.6214	497
FIMM092208	11.5734	498
FIMM049464	11.5563	499
FIMM116003	11.5489	500
FIMM068857	11.5426	501
FIMM070922	11.5426	502
FIMM059508	11.5238	503
FIMM064888	11.5238	504
FIMM065458	11.5238	505
FIMM063526	11.5238	506
FIMM060900	11.5238	507
FIMM088393	11.5227	508
FIMM085985	11.5227	509
FIMM103368	11.5182	510
FIMM026779	11.5128	511
FIMM021966	11.4921	512
FIMM090014	11.4886	513
FIMM088057	11.4886	514
FIMM086188	11.4886	515
FIMM017098	11.4575	516
FIMM016579	11.4575	517
FIMM013182	11.4575	518
FIMM041428	11.4416	519
FIMM038788	11.4416	520
FIMM121466	11.4374	521
FIMM002051	11.4013	522
FIMM132044	11.4013	523
FIMM044258	11.3827	524
FIMM045785	11.3827	525
FIMM091175	11.3681	526
FIMM072119	11.3681	527
FIMM125337	11.3676	528
FIMM125236	11.3676	529
FIMM124796	11.3676	530
FIMM000316	11.3474	531
FIMM048278	11.3355	532
FIMM051699	11.3355	533
FIMM117342	11.3197	534
FIMM025575	11.3032	535
FIMM026032	11.3032	536
FIMM069791	11.2941	537
FIMM020086	11.2922	538
FIMM034085	11.2792	539
FIMM034503	11.2792	540
FIMM107387	11.2789	541
FIMM059961	11.2752	542
FIMM094581	11.2557	543
FIMM090347	11.2208	544
FIMM096787	11.2208	545
FIMM043675	11.1624	546
FIMM074758	11.127	547
FIMM097889	11.127	548
FIMM049241	11.1147	549
FIMM129459	11.1019	550
FIMM125235	11.1019	551
FIMM025768	11.0936	552
FIMM026803	11.0936	553
FIMM025603	11.0936	554
FIMM028154	11.0936	555
FIMM023042	11.0924	556
FIMM014729	11.0782	557
FIMM031235	11.0659	558
FIMM033020	11.0659	559
FIMM068710	11.0455	560
FIMM107310	11.0396	561
FIMM061061	11.0265	562
FIMM063507	11.0265	563
FIMM064621	11.0265	564
FIMM065163	11.0265	565
FIMM063826	11.0265	566
FIMM064590	11.0265	567
FIMM114277	11.0192	568
FIMM037932	10.9989	569
FIMM095253	10.9887	570
FIMM086629	10.9887	571
FIMM087039	10.9887	572
FIMM079332	10.9531	573
FIMM087236	10.9531	574
FIMM001526	10.947	575
FIMM030567	10.947	576
FIMM131097	10.9126	577
FIMM053153	10.8939	578
FIMM058929	10.8939	579
FIMM021806	10.8925	580
FIMM024041	10.8925	581
FIMM023901	10.8925	582
FIMM015300	10.8885	583
FIMM027550	10.8841	584
FIMM034398	10.8526	585
FIMM033127	10.8526	586
FIMM127252	10.8362	587
FIMM128573	10.8362	588
FIMM125164	10.8362	589
FIMM128047	10.8362	590
FIMM107524	10.8003	591
FIMM069451	10.797	592
FIMM067570	10.797	593
FIMM114462	10.7806	594
FIMM111114	10.7806	595
FIMM065877	10.7778	596
FIMM060081	10.7778	597
FIMM099792	10.7286	598
FIMM081330	10.7217	599
FIMM044291	10.7217	600
FIMM015052	10.6988	601
FIMM017140	10.6988	602
FIMM022952	10.6926	603
FIMM005836	10.6926	604
FIMM074810	10.6853	605
FIMM087891	10.6853	606
FIMM079586	10.6853	607
FIMM029741	10.6745	608
FIMM029351	10.6745	609
FIMM054122	10.6732	610
FIMM005630	10.6494	611
FIMM005965	10.6494	612
FIMM080560	10.6449	613
FIMM033069	10.6393	614
FIMM031163	10.6393	615
FIMM116556	10.6319	616
FIMM117032	10.6319	617
FIMM101431	10.6319	618
FIMM116445	10.6319	619
FIMM125257	10.5705	620
FIMM125950	10.5705	621
FIMM129058	10.5705	622
FIMM129736	10.5705	623
FIMM126007	10.5705	624
FIMM108085	10.5611	625
FIMM070174	10.5484	626
FIMM111195	10.542	627
FIMM015726	10.5092	628
FIMM013259	10.5092	629
FIMM014667	10.5092	630
FIMM014815	10.5092	631
FIMM045982	10.5013	632
FIMM046399	10.5013	633
FIMM022878	10.4928	634
FIMM020709	10.4928	635
FIMM021409	10.4928	636
FIMM029163	10.465	637
FIMM027391	10.465	638
FIMM098873	10.4547	639
FIMM053539	10.4524	640
FIMM056676	10.4524	641
FIMM097271	10.4469	642
FIMM074565	10.4469	643
FIMM031003	10.426	644
FIMM000471	10.4238	645
FIMM132045	10.4238	646
FIMM080934	10.4175	647
FIMM092071	10.4175	648
FIMM099673	10.4038	649
FIMM076277	10.4038	650
FIMM090099	10.4038	651
FIMM077166	10.4038	652
FIMM116504	10.4026	653
FIMM102543	10.4026	654
FIMM117010	10.4026	655
FIMM121040	10.3962	656
FIMM121453	10.3962	657
FIMM124549	10.3962	658
FIMM039947	10.3348	659
FIMM013462	10.3195	660
FIMM014995	10.3195	661
FIMM014097	10.3195	662
FIMM125140	10.3047	663
FIMM110651	10.3034	664
FIMM110337	10.3034	665
FIMM069936	10.2998	666
FIMM024946	10.2929	667
FIMM061093	10.2805	668
FIMM064438	10.2805	669
FIMM009822	10.2606	670
FIMM005257	10.2606	671
FIMM005779	10.2606	672
FIMM029005	10.2554	673
FIMM055913	10.2316	674
FIMM031940	10.2127	675
FIMM033561	10.2127	676
FIMM034617	10.2127	677
FIMM031340	10.2127	678
FIMM093792	10.1877	679
FIMM100483	10.1734	680
FIMM115650	10.1734	681
FIMM116552	10.1734	682
FIMM076022	10.1653	683
FIMM071939	10.1653	684
FIMM096093	10.1653	685
FIMM077396	10.1627	686
FIMM095133	10.1627	687
FIMM072660	10.1627	688
FIMM072861	10.1627	689
FIMM080500	10.1627	690
FIMM088012	10.1627	691
FIMM096777	10.1498	692
FIMM081803	10.1498	693
FIMM097031	10.1498	694
FIMM000317	10.1463	695
FIMM122498	10.1358	696
FIMM014412	10.1298	697
FIMM014628	10.1298	698
FIMM016227	10.1298	699
FIMM016248	10.1298	700
FIMM021586	10.0931	701
FIMM105020	10.0825	702
FIMM103494	10.0825	703
FIMM007677	10.0662	704
FIMM110643	10.0649	705
FIMM110766	10.0649	706
FIMM119025	10.0513	707
FIMM068831	10.0513	708
FIMM067674	10.0513	709
FIMM028377	10.0458	710
FIMM028027	10.0458	711
FIMM029061	10.0458	712
FIMM127315	10.039	713
FIMM060559	10.0319	714
FIMM060330	10.0319	715
FIMM048043	10.0108	716
FIMM049935	10.0108	717
FIMM051099	10.0108	718
FIMM051368	10.0108	719
FIMM056409	10.0108	720
FIMM051854	10.0108	721
FIMM033084	9.99933	722
FIMM032474	9.99933	723
FIMM117169	9.94412	724
FIMM117443	9.94412	725
FIMM115892	9.94412	726
FIMM016421	9.94013	727
FIMM015327	9.94013	728
FIMM016012	9.94013	729
FIMM000343	9.93509	730
FIMM088101	9.92165	731
FIMM091408	9.92165	732
FIMM076881	9.92165	733
FIMM099023	9.92165	734
FIMM037115	9.89209	735
FIMM041335	9.89209	736
FIMM042997	9.89209	737
FIMM039103	9.89209	738
FIMM098537	9.88372	739
FIMM076717	9.88202	740
FIMM121423	9.87554	741
FIMM121486	9.87554	742
FIMM106306	9.84323	743
FIMM027519	9.83628	744
FIMM071015	9.8027	745
FIMM070029	9.8027	746
FIMM067444	9.8027	747
FIMM058113	9.79005	748
FIMM050404	9.79005	749
FIMM032597	9.78601	750
FIMM032803	9.78601	751
FIMM130050	9.77331	752
FIMM124737	9.77331	753
FIMM125351	9.77331	754
FIMM126417	9.77331	755
FIMM125962	9.77331	756
FIMM125974	9.77331	757
FIMM016930	9.75046	758
FIMM000189	9.74601	759
FIMM030555	9.74601	760
FIMM034929	9.74601	761
FIMM117206	9.71486	762
FIMM115932	9.71486	763
FIMM019790	9.69334	764
FIMM020283	9.69334	765
FIMM021656	9.69334	766
FIMM095075	9.68058	767
FIMM092285	9.68058	768
FIMM008078	9.67742	769
FIMM041377	9.67072	770
FIMM093183	9.65373	771
FIMM086516	9.65373	772
FIMM043987	9.61989	773
FIMM121414	9.61523	774
FIMM121447	9.61523	775
FIMM090122	9.61426	776
FIMM103761	9.60396	777
FIMM081709	9.60211	778
FIMM085217	9.60211	779
FIMM088783	9.60211	780
FIMM097741	9.60211	781
FIMM003516	9.58771	782
FIMM003688	9.58771	783
FIMM002247	9.58771	784
FIMM030851	9.5727	785
FIMM032600	9.5727	786
FIMM031659	9.5727	787
FIMM032661	9.5727	788
FIMM048377	9.56927	789
FIMM012531	9.56078	790
FIMM012654	9.56078	791
FIMM015164	9.56078	792
FIMM016544	9.56078	793
FIMM066901	9.55414	794
FIMM066988	9.55414	795
FIMM066420	9.55414	796
FIMM061608	9.53454	797
FIMM125068	9.5076	798
FIMM127245	9.5076	799
FIMM127203	9.5076	800
FIMM126431	9.5076	801
FIMM126979	9.5076	802
FIMM020943	9.49347	803
FIMM024705	9.49347	804
FIMM022050	9.49347	805
FIMM117554	9.4856	806
FIMM116665	9.4856	807
FIMM038194	9.44936	808
FIMM036846	9.44936	809
FIMM131096	9.44635	810
FIMM132046	9.44635	811
FIMM131869	9.44635	812
FIMM131767	9.44635	813
FIMM074209	9.43951	814
FIMM084732	9.43951	815
FIMM025139	9.41716	816
FIMM026320	9.41716	817
FIMM043674	9.39953	818
FIMM013373	9.37111	819
FIMM108975	9.36469	820
FIMM105571	9.36469	821
FIMM107830	9.36469	822
FIMM033015	9.35938	823
FIMM035337	9.35938	824
FIMM032339	9.35938	825
FIMM031435	9.35938	826
FIMM032391	9.35938	827
FIMM120753	9.35492	828
FIMM111756	9.34914	829
FIMM003562	9.34914	830
FIMM111884	9.34914	831
FIMM058124	9.3485	832
FIMM087824	9.3465	833
FIMM076739	9.3465	834
FIMM084584	9.3465	835
FIMM087452	9.3465	836
FIMM090698	9.32049	837
FIMM098064	9.32049	838
FIMM096937	9.32049	839
FIMM069497	9.30558	840
FIMM119241	9.30558	841
FIMM119141	9.30558	842
FIMM119057	9.30558	843
FIMM020390	9.29361	844
FIMM023753	9.29361	845
FIMM025030	9.29361	846
FIMM021247	9.29361	847
FIMM062273	9.28588	848
FIMM116663	9.25634	849
FIMM127011	9.24188	850
FIMM125100	9.24188	851
FIMM127816	9.24188	852
FIMM129199	9.24188	853
FIMM124819	9.24188	854
FIMM127568	9.24188	855
FIMM127645	9.24188	856
FIMM037425	9.228	857
FIMM036411	9.228	858
FIMM037668	9.228	859
FIMM028135	9.2076	860
FIMM001682	9.20199	861
FIMM082992	9.19843	862
FIMM099670	9.19843	863
FIMM085044	9.19843	864
FIMM090795	9.19843	865
FIMM074853	9.19843	866
FIMM099416	9.19843	867
FIMM082526	9.19843	868
FIMM085888	9.19843	869
FIMM016647	9.18144	870
FIMM045859	9.17918	871
FIMM032390	9.14606	872
FIMM032846	9.14606	873
FIMM054722	9.12772	874
FIMM052963	9.12772	875
FIMM054400	9.12772	876
FIMM085605	9.11973	877
FIMM003660	9.11056	878
FIMM003488	9.11056	879
FIMM109897	9.11056	880
FIMM109867	9.11056	881
FIMM121810	9.09461	882
FIMM121308	9.09461	883
FIMM121488	9.09461	884
FIMM121507	9.09461	885
FIMM004634	9.09422	886
FIMM006500	9.09375	887
FIMM023982	9.09375	888
FIMM021111	9.09375	889
FIMM022103	9.09375	890
FIMM086928	9.07874	891
FIMM087217	9.07874	892
FIMM069285	9.05701	893
FIMM094471	9.03888	894
FIMM064433	9.03722	895
FIMM063018	9.03722	896
FIMM060186	9.03722	897
FIMM115872	9.02708	898
FIMM117719	9.02708	899
FIMM116550	9.02708	900
FIMM115832	9.02708	901
FIMM040061	9.00664	902
FIMM027397	8.99804	903
FIMM016117	8.99176	904
FIMM015388	8.99176	905
FIMM014098	8.99176	906
FIMM124812	8.97617	907
FIMM127547	8.97617	908
FIMM130037	8.97617	909
FIMM124820	8.97617	910
FIMM125339	8.97617	911
FIMM128061	8.97617	912
FIMM125746	8.97617	913
FIMM131842	8.95762	914
FIMM133081	8.95762	915
FIMM113620	8.95736	916
FIMM072512	8.95736	917
FIMM087249	8.95736	918
FIMM096399	8.95736	919
FIMM091562	8.95736	920
FIMM076818	8.95736	921
FIMM080673	8.95736	922
FIMM029663	8.94533	923
FIMM031134	8.94533	924
FIMM032746	8.94533	925
FIMM033312	8.93274	926
FIMM032001	8.93274	927
FIMM051675	8.90694	928
FIMM004807	8.89982	929
FIMM019955	8.89389	930
FIMM007797	8.89389	931
FIMM024393	8.89389	932
FIMM024598	8.89389	933
FIMM021734	8.89389	934
FIMM107313	8.88614	935
FIMM109195	8.88614	936
FIMM110246	8.87199	937
FIMM109901	8.87199	938
FIMM115161	8.87199	939
FIMM109899	8.87199	940
FIMM109738	8.87199	941
FIMM003526	8.87199	942
FIMM121460	8.8343	943
FIMM095917	8.81098	944
FIMM078363	8.81098	945
FIMM080893	8.81098	946
FIMM097462	8.81098	947
FIMM075349	8.81098	948
FIMM070057	8.80845	949
FIMM070896	8.80845	950
FIMM067655	8.80845	951
FIMM017928	8.80209	952
FIMM013498	8.80209	953
FIMM016489	8.80209	954
FIMM016194	8.80209	955
FIMM013425	8.80209	956
FIMM014724	8.80209	957
FIMM015102	8.80209	958
FIMM015595	8.80209	959
FIMM013241	8.80209	960
FIMM100540	8.79782	961
FIMM116832	8.79782	962
FIMM115971	8.79782	963
FIMM059110	8.78856	964
FIMM065164	8.78856	965
FIMM061405	8.78856	966
FIMM065106	8.78856	967
FIMM028957	8.78847	968
FIMM028430	8.78847	969
FIMM036672	8.78528	970
FIMM039276	8.78528	971
FIMM037077	8.78528	972
FIMM084016	8.75727	973
FIMM088657	8.75727	974
FIMM093118	8.75727	975
FIMM077997	8.75727	976
FIMM023805	8.75727	977
FIMM047305	8.73847	978
FIMM031944	8.71942	979
FIMM077344	8.71629	980
FIMM082383	8.71629	981
FIMM131254	8.71325	982
FIMM125918	8.71045	983
FIMM127268	8.71045	984
FIMM005948	8.70542	985
FIMM023706	8.69402	986
FIMM008507	8.69402	987
FIMM023231	8.69402	988
FIMM021136	8.69402	989
FIMM020747	8.69402	990
FIMM021357	8.69402	991
FIMM057081	8.68617	992
FIMM050029	8.68617	993
FIMM054441	8.68617	994
FIMM058587	8.68617	995
FIMM105792	8.64686	996
FIMM105379	8.64686	997
FIMM106243	8.64686	998
FIMM013567	8.61241	999
FIMM016607	8.61241	1000
FIMM013832	8.61241	1001
FIMM019637	8.61241	1002
FIMM095457	8.58573	1003
FIMM098854	8.58573	1004
FIMM099659	8.58573	1005
FIMM081627	8.58573	1006
FIMM071840	8.58573	1007
FIMM029720	8.57891	1008
FIMM029183	8.57891	1009
FIMM027086	8.57891	1010
FIMM026187	8.57891	1011
FIMM026203	8.57891	1012
FIMM027184	8.57891	1013
FIMM122433	8.57399	1014
FIMM124565	8.57399	1015
FIMM121200	8.57399	1016
FIMM115878	8.56856	1017
FIMM116356	8.56856	1018
FIMM101381	8.56856	1019
FIMM115901	8.56856	1020
FIMM116922	8.56856	1021
FIMM100558	8.56856	1022
FIMM100822	8.56856	1023
FIMM116943	8.56856	1024
FIMM116212	8.56856	1025
FIMM035677	8.56392	1026
FIMM036674	8.56392	1027
FIMM040370	8.56392	1028
FIMM037036	8.56392	1029
FIMM038604	8.56392	1030
FIMM070796	8.55989	1031
FIMM068105	8.55989	1032
FIMM000252	8.54499	1033
FIMM098830	8.54499	1034
FIMM098046	8.54322	1035
FIMM090096	8.54322	1036
FIMM099042	8.54322	1037
FIMM060264	8.5399	1038
FIMM061978	8.5399	1039
FIMM064595	8.5399	1040
FIMM060555	8.5399	1041
FIMM045569	8.51811	1042
FIMM043769	8.51811	1043
FIMM011026	8.51103	1044
FIMM006613	8.51103	1045
FIMM033009	8.5061	1046
FIMM019728	8.49416	1047
FIMM023904	8.49416	1048
FIMM092363	8.47565	1049
FIMM098815	8.47565	1050
FIMM082257	8.47521	1051
FIMM077233	8.47521	1052
FIMM085760	8.47521	1053
FIMM073835	8.47521	1054
FIMM131611	8.46888	1055
FIMM000536	8.46888	1056
FIMM131544	8.46888	1057
FIMM056073	8.46539	1058
FIMM124818	8.44474	1059
FIMM125129	8.44474	1060
FIMM014045	8.42274	1061
FIMM014079	8.42274	1062
FIMM013133	8.42274	1063
FIMM013402	8.42274	1064
FIMM105514	8.40759	1065
FIMM105986	8.40759	1066
FIMM105304	8.40759	1067
FIMM113284	8.39484	1068
FIMM002101	8.39484	1069
FIMM113530	8.39484	1070
FIMM026684	8.36935	1071
FIMM028020	8.36935	1072
FIMM027552	8.36935	1073
FIMM026401	8.36935	1074
FIMM026849	8.36935	1075
FIMM027439	8.36935	1076
FIMM026861	8.36935	1077
FIMM027682	8.36935	1078
FIMM036652	8.34256	1079
FIMM038819	8.34256	1080
FIMM042915	8.34256	1081
FIMM036753	8.34256	1082
FIMM037205	8.34256	1083
FIMM036417	8.34256	1084
FIMM041916	8.34256	1085
FIMM039785	8.34256	1086
FIMM117340	8.3393	1087
FIMM101159	8.3393	1088
FIMM101801	8.3393	1089
FIMM116607	8.3393	1090
FIMM096533	8.31873	1091
FIMM010269	8.31663	1092
FIMM008721	8.31663	1093
FIMM005687	8.31663	1094
FIMM121344	8.31367	1095
FIMM124642	8.31367	1096
FIMM122432	8.31367	1097
FIMM118380	8.31133	1098
FIMM070387	8.31133	1099
FIMM119188	8.31133	1100
FIMM070675	8.31133	1101
FIMM044601	8.29776	1102
FIMM024741	8.2943	1103
FIMM023299	8.2943	1104
FIMM022469	8.2943	1105
FIMM022561	8.2943	1106
FIMM034483	8.29278	1107
FIMM030858	8.29278	1108
FIMM030774	8.29278	1109
FIMM031309	8.29278	1110
FIMM031981	8.29278	1111
FIMM034238	8.29278	1112
FIMM034026	8.29278	1113
FIMM030975	8.29278	1114
FIMM060614	8.29124	1115
FIMM062136	8.29124	1116
FIMM062942	8.29124	1117
FIMM062684	8.29124	1118
FIMM088985	8.27546	1119
FIMM097445	8.27546	1120
FIMM052846	8.24462	1121
FIMM050107	8.24462	1122
FIMM049325	8.24462	1123
FIMM019176	8.23306	1124
FIMM016146	8.23306	1125
FIMM012740	8.23306	1126
FIMM015103	8.23306	1127
FIMM014913	8.23306	1128
FIMM014384	8.23306	1129
FIMM131157	8.22451	1130
FIMM081367	8.19404	1131
FIMM081502	8.19404	1132
FIMM099783	8.19404	1133
FIMM127240	8.17903	1134
FIMM129709	8.17903	1135
FIMM127540	8.17903	1136
FIMM126042	8.17903	1137
FIMM127595	8.17903	1138
FIMM124759	8.17903	1139
FIMM125391	8.17903	1140
FIMM124777	8.17903	1141
FIMM128063	8.17903	1142
FIMM128112	8.17903	1143
FIMM124798	8.17903	1144
FIMM107316	8.16832	1145
FIMM107892	8.16832	1146
FIMM103490	8.16832	1147
FIMM107052	8.16832	1148
FIMM106653	8.16832	1149
FIMM107293	8.16832	1150
FIMM028676	8.15979	1151
FIMM025175	8.15979	1152
FIMM029409	8.15979	1153
FIMM026400	8.15979	1154
FIMM029583	8.15979	1155
FIMM026457	8.15979	1156
FIMM026527	8.15979	1157
FIMM028563	8.15979	1158
FIMM113217	8.15627	1159
FIMM001753	8.15627	1160
FIMM114461	8.15627	1161
FIMM114639	8.15627	1162
FIMM112145	8.15627	1163
FIMM000209	8.14466	1164
FIMM000869	8.14466	1165
FIMM006486	8.12223	1166
FIMM006501	8.12223	1167
FIMM036077	8.1212	1168
FIMM040251	8.1212	1169
FIMM042919	8.1212	1170
FIMM037030	8.1212	1171
FIMM038159	8.1212	1172
FIMM041431	8.1212	1173
FIMM037098	8.1212	1174
FIMM115655	8.11004	1175
FIMM117748	8.11004	1176
FIMM117035	8.11004	1177
FIMM115949	8.11004	1178
FIMM117087	8.11004	1179
FIMM023863	8.09444	1180
FIMM023908	8.09444	1181
FIMM030520	8.07946	1182
FIMM031377	8.07946	1183
FIMM032439	8.07946	1184
FIMM035330	8.07946	1185
FIMM047851	8.0774	1186
FIMM046600	8.0774	1187
FIMM046397	8.0774	1188
FIMM119220	8.06276	1189
FIMM068696	8.06276	1190
FIMM119035	8.06276	1191
FIMM070899	8.06276	1192
FIMM067126	8.06276	1193
FIMM124521	8.05336	1194
FIMM121482	8.05336	1195
FIMM121347	8.05336	1196
FIMM086980	8.05173	1197
FIMM081626	8.05173	1198
FIMM071533	8.05173	1199
FIMM096238	8.05173	1200
FIMM017556	8.04339	1201
FIMM018188	8.04339	1202
FIMM017683	8.04339	1203
FIMM016516	8.04339	1204
FIMM016889	8.04339	1205
FIMM017768	8.04339	1206
FIMM013090	8.04339	1207
FIMM013807	8.04339	1208
FIMM017017	8.04339	1209
FIMM060987	8.04258	1210
FIMM062656	8.04258	1211
FIMM059904	8.04258	1212
FIMM049765	8.02384	1213
FIMM083089	7.99307	1214
FIMM077518	7.99307	1215
FIMM075128	7.99307	1216
FIMM080624	7.99307	1217
FIMM132971	7.98015	1218
FIMM131930	7.98015	1219
FIMM029724	7.95023	1220
FIMM026347	7.95023	1221
FIMM028025	7.95023	1222
FIMM028746	7.95023	1223
FIMM028965	7.95023	1224
FIMM027437	7.95023	1225
FIMM027169	7.95023	1226
FIMM025681	7.95023	1227
FIMM028611	7.95023	1228
FIMM025717	7.95023	1229
FIMM106265	7.92904	1230
FIMM106487	7.92904	1231
FIMM107951	7.92904	1232
FIMM106237	7.92904	1233
FIMM005037	7.92783	1234
FIMM110083	7.91769	1235
FIMM003703	7.91769	1236
FIMM111242	7.91769	1237
FIMM111671	7.91769	1238
FIMM111703	7.91769	1239
FIMM124698	7.91331	1240
FIMM129713	7.91331	1241
FIMM124774	7.91331	1242
FIMM090568	7.91243	1243
FIMM077629	7.91243	1244
FIMM093348	7.91243	1245
FIMM081767	7.91243	1246
FIMM088624	7.91243	1247
FIMM040016	7.89983	1248
FIMM041519	7.89983	1249
FIMM036268	7.89983	1250
FIMM038270	7.89983	1251
FIMM039610	7.89983	1252
FIMM037076	7.89983	1253
FIMM006967	7.89457	1254
FIMM023028	7.89457	1255
FIMM021562	7.89457	1256
FIMM102504	7.88079	1257
FIMM117578	7.88079	1258
FIMM102150	7.88079	1259
FIMM117199	7.88079	1260
FIMM100681	7.88079	1261
FIMM117366	7.88079	1262
FIMM035008	7.86614	1263
FIMM033700	7.86614	1264
FIMM034021	7.86614	1265
FIMM033852	7.86614	1266
FIMM033894	7.86614	1267
FIMM032915	7.86614	1268
FIMM046457	7.85704	1269
FIMM047512	7.85704	1270
FIMM045210	7.85704	1271
FIMM043635	7.85704	1272
FIMM047785	7.85704	1273
FIMM014080	7.85371	1274
FIMM014706	7.85371	1275
FIMM067012	7.8142	1276
FIMM070159	7.8142	1277
FIMM070920	7.8142	1278
FIMM067167	7.8142	1279
FIMM052032	7.80306	1280
FIMM051466	7.80306	1281
FIMM057113	7.80306	1282
FIMM058110	7.80306	1283
FIMM057413	7.80306	1284
FIMM055908	7.80306	1285
FIMM064005	7.79392	1286
FIMM065888	7.79392	1287
FIMM060490	7.79392	1288
FIMM059503	7.79392	1289
FIMM062073	7.79392	1290
FIMM121325	7.79305	1291
FIMM121362	7.79305	1292
FIMM124026	7.79305	1293
FIMM121369	7.79305	1294
FIMM121485	7.79305	1295
FIMM095283	7.78473	1296
FIMM093782	7.78473	1297
FIMM077600	7.78473	1298
FIMM085211	7.78473	1299
FIMM075246	7.752	1300
FIMM074195	7.752	1301
FIMM083720	7.752	1302
FIMM075235	7.752	1303
FIMM085060	7.752	1304
FIMM090127	7.752	1305
FIMM030336	7.74432	1306
FIMM056310	7.74432	1307
FIMM056709	7.74432	1308
FIMM026348	7.74067	1309
FIMM025870	7.74067	1310
FIMM028136	7.74067	1311
FIMM028548	7.74067	1312
FIMM030216	7.74067	1313
FIMM029087	7.74067	1314
FIMM094493	7.73994	1315
FIMM080902	7.73994	1316
FIMM097041	7.73994	1317
FIMM081721	7.73994	1318
FIMM099478	7.73994	1319
FIMM089629	7.73994	1320
FIMM131875	7.73578	1321
FIMM133759	7.73578	1322
FIMM020615	7.69471	1323
FIMM023005	7.69471	1324
FIMM019991	7.69471	1325
FIMM020365	7.69471	1326
FIMM105922	7.68977	1327
FIMM104847	7.68977	1328
FIMM106323	7.68977	1329
FIMM109027	7.68977	1330
FIMM105695	7.68977	1331
FIMM106925	7.68977	1332
FIMM111968	7.67912	1333
FIMM110150	7.67912	1334
FIMM111081	7.67912	1335
FIMM111701	7.67912	1336
FIMM112593	7.67912	1337
FIMM111768	7.67912	1338
FIMM109893	7.67912	1339
FIMM040885	7.67847	1340
FIMM037953	7.67847	1341
FIMM016443	7.66404	1342
FIMM017358	7.66404	1343
FIMM013408	7.66404	1344
FIMM031559	7.65282	1345
FIMM030523	7.65282	1346
FIMM030856	7.65282	1347
FIMM034113	7.65282	1348
FIMM033100	7.65282	1349
FIMM033837	7.65282	1350
FIMM033182	7.65282	1351
FIMM033452	7.65282	1352
FIMM116350	7.65153	1353
FIMM102244	7.65153	1354
FIMM126105	7.6476	1355
FIMM128579	7.6476	1356
FIMM129264	7.6476	1357
FIMM127224	7.6476	1358
FIMM128117	7.6476	1359
FIMM045371	7.63669	1360
FIMM095020	7.63081	1361
FIMM096923	7.63081	1362
FIMM094281	7.63081	1363
FIMM088658	7.63081	1364
FIMM072597	7.63081	1365
FIMM099124	7.63081	1366
FIMM057324	7.58229	1367
FIMM050735	7.58229	1368
FIMM050778	7.58229	1369
FIMM050803	7.58229	1370
FIMM050098	7.58229	1371
FIMM058259	7.58229	1372
FIMM066895	7.56564	1373
FIMM068634	7.56564	1374
FIMM068072	7.56564	1375
FIMM066651	7.56564	1376
FIMM069271	7.56564	1377
FIMM071232	7.56564	1378
FIMM059157	7.54526	1379
FIMM061847	7.54526	1380
FIMM060901	7.54526	1381
FIMM063954	7.54526	1382
FIMM065372	7.54526	1383
FIMM006402	7.53903	1384
FIMM121368	7.53274	1385
FIMM124323	7.53274	1386
FIMM122719	7.53274	1387
FIMM028927	7.53111	1388
FIMM030172	7.53111	1389
FIMM027902	7.53111	1390
FIMM027168	7.53111	1391
FIMM027575	7.53111	1392
FIMM027621	7.53111	1393
FIMM027274	7.53111	1394
FIMM098116	7.51773	1395
FIMM085439	7.51773	1396
FIMM099285	7.51773	1397
FIMM079209	7.51773	1398
FIMM096726	7.51773	1399
FIMM092191	7.51773	1400
FIMM082565	7.51092	1401
FIMM083109	7.51092	1402
FIMM077485	7.51092	1403
FIMM073938	7.51092	1404
FIMM085143	7.51092	1405
FIMM073325	7.51092	1406
FIMM024531	7.49485	1407
FIMM023606	7.49485	1408
FIMM023940	7.49485	1409
FIMM002140	7.49141	1410
FIMM131549	7.49141	1411
FIMM131561	7.49141	1412
FIMM000162	7.49141	1413
FIMM131430	7.49141	1414
FIMM016797	7.47436	1415
FIMM017966	7.47436	1416
FIMM012683	7.47436	1417
FIMM014151	7.47436	1418
FIMM014158	7.47436	1419
FIMM014347	7.47436	1420
FIMM016409	7.47436	1421
FIMM014380	7.47436	1422
FIMM084921	7.47218	1423
FIMM085515	7.47218	1424
FIMM078858	7.47218	1425
FIMM083982	7.47218	1426
FIMM079075	7.47218	1427
FIMM040934	7.45711	1428
FIMM038239	7.45711	1429
FIMM038079	7.45711	1430
FIMM037382	7.45711	1431
FIMM038705	7.45711	1432
FIMM039142	7.45711	1433
FIMM107891	7.4505	1434
FIMM107386	7.4505	1435
FIMM105657	7.4505	1436
FIMM003689	7.44054	1437
FIMM035006	7.4395	1438
FIMM034023	7.4395	1439
FIMM033420	7.4395	1440
FIMM034526	7.4395	1441
FIMM031750	7.4395	1442
FIMM117445	7.42227	1443
FIMM101196	7.42227	1444
FIMM117343	7.42227	1445
FIMM116947	7.42227	1446
FIMM100684	7.42227	1447
FIMM124735	7.38188	1448
FIMM128947	7.38188	1449
FIMM127699	7.38188	1450
FIMM127750	7.38188	1451
FIMM127875	7.38188	1452
FIMM129374	7.38188	1453
FIMM052203	7.36151	1454
FIMM054420	7.36151	1455
FIMM054427	7.36151	1456
FIMM050852	7.36151	1457
FIMM052642	7.36151	1458
FIMM084873	7.3492	1459
FIMM006774	7.34463	1460
FIMM005851	7.34463	1461
FIMM000289	7.34398	1462
FIMM029430	7.34398	1463
FIMM029477	7.34398	1464
FIMM031444	7.34398	1465
FIMM026696	7.32155	1466
FIMM025157	7.32155	1467
FIMM027427	7.32155	1468
FIMM028378	7.32155	1469
FIMM029457	7.32155	1470
FIMM025609	7.32155	1471
FIMM026224	7.32155	1472
FIMM026240	7.32155	1473
FIMM026561	7.32155	1474
FIMM027703	7.32155	1475
FIMM067299	7.31707	1476
FIMM068106	7.31707	1477
FIMM068539	7.31707	1478
FIMM068573	7.31707	1479
FIMM061617	7.2966	1480
FIMM059714	7.2966	1481
FIMM062899	7.2966	1482
FIMM022359	7.29498	1483
FIMM007771	7.29498	1484
FIMM023305	7.29498	1485
FIMM023145	7.29498	1486
FIMM013984	7.28469	1487
FIMM017958	7.28469	1488
FIMM017143	7.28469	1489
FIMM017156	7.28469	1490
FIMM015552	7.28469	1491
FIMM017270	7.28469	1492
FIMM013601	7.28469	1493
FIMM014364	7.28469	1494
FIMM013892	7.28469	1495
FIMM122002	7.27243	1496
FIMM124608	7.27243	1497
FIMM124523	7.27243	1498
FIMM121294	7.27243	1499
FIMM121383	7.27243	1500
FIMM123389	7.27243	1501
FIMM087585	7.26985	1502
FIMM077401	7.26985	1503
FIMM076607	7.26985	1504
FIMM074616	7.26985	1505
FIMM090991	7.26985	1506
FIMM080315	7.25073	1507
FIMM083417	7.25073	1508
FIMM079129	7.25073	1509
FIMM088983	7.25073	1510
FIMM131542	7.24704	1511
FIMM132622	7.24704	1512
FIMM132968	7.24704	1513
FIMM037483	7.23575	1514
FIMM038075	7.23575	1515
FIMM036424	7.23575	1516
FIMM040748	7.23575	1517
FIMM034201	7.22618	1518
FIMM033976	7.22618	1519
FIMM033586	7.22618	1520
FIMM034097	7.22618	1521
FIMM031434	7.22618	1522
FIMM033746	7.22618	1523
FIMM033798	7.22618	1524
FIMM034157	7.22618	1525
FIMM034173	7.22618	1526
FIMM104633	7.21122	1527
FIMM109193	7.21122	1528
FIMM105182	7.21122	1529
FIMM106418	7.21122	1530
FIMM087310	7.20442	1531
FIMM085774	7.20442	1532
FIMM076084	7.20442	1533
FIMM001728	7.20197	1534
FIMM113515	7.20197	1535
FIMM111372	7.20197	1536
FIMM043397	7.19598	1537
FIMM102477	7.19301	1538
FIMM101638	7.19301	1539
FIMM115675	7.19301	1540
FIMM100623	7.19301	1541
FIMM101920	7.19301	1542
FIMM006777	7.15023	1543
FIMM006008	7.15023	1544
FIMM010375	7.15023	1545
FIMM053614	7.14073	1546
FIMM058056	7.14073	1547
FIMM056406	7.14073	1548
FIMM050819	7.14073	1549
FIMM054084	7.14073	1550
FIMM058613	7.14073	1551
FIMM127368	7.11617	1552
FIMM127972	7.11617	1553
FIMM127819	7.11617	1554
FIMM128959	7.11617	1555
FIMM125933	7.11617	1556
FIMM128965	7.11617	1557
FIMM129600	7.11617	1558
FIMM125937	7.11617	1559
FIMM025789	7.11198	1560
FIMM025867	7.11198	1561
FIMM026802	7.11198	1562
FIMM027089	7.11198	1563
FIMM030174	7.11198	1564
FIMM026827	7.11198	1565
FIMM029066	7.11198	1566
FIMM026242	7.11198	1567
FIMM022834	7.09512	1568
FIMM021884	7.09512	1569
FIMM022445	7.09512	1570
FIMM023673	7.09512	1571
FIMM005818	7.09512	1572
FIMM017099	7.09502	1573
FIMM014601	7.09502	1574
FIMM016157	7.09502	1575
FIMM015475	7.09502	1576
FIMM015937	7.09502	1577
FIMM016537	7.09502	1578
FIMM017760	7.09502	1579
FIMM016542	7.09502	1580
FIMM017275	7.09502	1581
FIMM013623	7.09502	1582
FIMM015656	7.09502	1583
FIMM119210	7.06851	1584
FIMM067011	7.06851	1585
FIMM070389	7.06851	1586
FIMM069693	7.06851	1587
FIMM069305	7.06851	1588
FIMM067270	7.06851	1589
FIMM078197	7.06759	1590
FIMM089525	7.06759	1591
FIMM003729	7.06759	1592
FIMM094340	7.06759	1593
FIMM099147	7.06759	1594
FIMM085308	7.06759	1595
FIMM060013	7.04794	1596
FIMM061707	7.04794	1597
FIMM061464	7.04794	1598
FIMM061060	7.04794	1599
FIMM084801	7.02878	1600
FIMM098230	7.02878	1601
FIMM080480	7.02878	1602
FIMM073161	7.02878	1603
FIMM036907	7.01439	1604
FIMM041816	7.01439	1605
FIMM040064	7.01439	1606
FIMM035444	7.01287	1607
FIMM031732	7.01287	1608
FIMM032418	7.01287	1609
FIMM032008	7.01287	1610
FIMM033109	7.01287	1611
FIMM033421	7.01287	1612
FIMM032080	7.01287	1613
FIMM124604	7.01212	1614
FIMM124522	7.01212	1615
FIMM121502	7.01212	1616
FIMM133598	7.00267	1617
FIMM096580	6.98373	1618
FIMM096834	6.98373	1619
FIMM084206	6.98373	1620
FIMM075473	6.98373	1621
FIMM045033	6.97562	1622
FIMM046624	6.97562	1623
FIMM043631	6.97562	1624
FIMM107141	6.97195	1625
FIMM108312	6.97195	1626
FIMM107278	6.97195	1627
FIMM117260	6.96375	1628
FIMM101575	6.96375	1629
FIMM101343	6.96375	1630
FIMM101694	6.96375	1631
FIMM100533	6.96375	1632
FIMM103082	6.96375	1633
FIMM101117	6.96375	1634
FIMM116398	6.96375	1635
FIMM116916	6.96375	1636
FIMM101199	6.96375	1637
FIMM117380	6.96375	1638
FIMM002053	6.96339	1639
FIMM115591	6.96339	1640
FIMM110117	6.96339	1641
FIMM114850	6.96339	1642
FIMM110903	6.96339	1643
FIMM110764	6.96339	1644
FIMM112700	6.96339	1645
FIMM011279	6.95584	1646
FIMM005660	6.95584	1647
FIMM006007	6.95584	1648
FIMM000034	6.94364	1649
FIMM028660	6.94364	1650
FIMM042983	6.94364	1651
FIMM044054	6.94364	1652
FIMM044062	6.94364	1653
FIMM056967	6.94364	1654
FIMM098432	6.94364	1655
FIMM075236	6.93666	1656
FIMM091048	6.93666	1657
FIMM072257	6.93666	1658
FIMM079121	6.93666	1659
FIMM049026	6.91996	1660
FIMM055531	6.91996	1661
FIMM056933	6.91996	1662
FIMM049063	6.91996	1663
FIMM051877	6.91996	1664
FIMM016449	6.90534	1665
FIMM012591	6.90534	1666
FIMM027741	6.90242	1667
FIMM025906	6.90242	1668
FIMM028549	6.90242	1669
FIMM028848	6.90242	1670
FIMM024695	6.89526	1671
FIMM023519	6.89526	1672
FIMM024392	6.89526	1673
FIMM022930	6.89526	1674
FIMM130889	6.85045	1675
FIMM124736	6.85045	1676
FIMM127198	6.85045	1677
FIMM125145	6.85045	1678
FIMM128638	6.85045	1679
FIMM129132	6.85045	1680
FIMM066500	6.81995	1681
FIMM070833	6.81995	1682
FIMM067164	6.81995	1683
FIMM067211	6.81995	1684
FIMM117821	6.81995	1685
FIMM030677	6.79955	1686
FIMM030525	6.79955	1687
FIMM033370	6.79955	1688
FIMM034219	6.79955	1689
FIMM034024	6.79955	1690
FIMM031474	6.79955	1691
FIMM031476	6.79955	1692
FIMM060011	6.79929	1693
FIMM065606	6.79929	1694
FIMM061933	6.79929	1695
FIMM059424	6.79929	1696
FIMM060552	6.79929	1697
FIMM063052	6.79929	1698
FIMM038287	6.79303	1699
FIMM036099	6.79303	1700
FIMM038391	6.79303	1701
FIMM041050	6.79303	1702
FIMM041372	6.79303	1703
FIMM036380	6.79303	1704
FIMM037071	6.79303	1705
FIMM039752	6.79303	1706
FIMM036809	6.79303	1707
FIMM037701	6.79303	1708
FIMM040830	6.79303	1709
FIMM074159	6.78771	1710
FIMM080990	6.78771	1711
FIMM079786	6.78771	1712
FIMM076049	6.78771	1713
FIMM077025	6.78771	1714
FIMM071700	6.78771	1715
FIMM083088	6.78771	1716
FIMM095393	6.78771	1717
FIMM095080	6.78597	1718
FIMM097068	6.78597	1719
FIMM088579	6.78597	1720
FIMM085558	6.78597	1721
FIMM099125	6.78597	1722
FIMM088724	6.78597	1723
FIMM109464	6.78597	1724
FIMM004639	6.76144	1725
FIMM004903	6.76144	1726
FIMM004976	6.76144	1727
FIMM004980	6.76144	1728
FIMM005230	6.76144	1729
FIMM008261	6.76144	1730
FIMM131612	6.7583	1731
FIMM000267	6.7583	1732
FIMM000105	6.7583	1733
FIMM000797	6.7583	1734
FIMM043396	6.75527	1735
FIMM044109	6.75527	1736
FIMM047769	6.75527	1737
FIMM121417	6.75181	1738
FIMM121115	6.75181	1739
FIMM122714	6.75181	1740
FIMM102084	6.73449	1741
FIMM117737	6.73449	1742
FIMM117747	6.73449	1743
FIMM116376	6.73449	1744
FIMM117308	6.73449	1745
FIMM103122	6.73449	1746
FIMM116403	6.73449	1747
FIMM101197	6.73449	1748
FIMM101490	6.73449	1749
FIMM116669	6.73449	1750
FIMM117403	6.73449	1751
FIMM106936	6.73267	1752
FIMM105378	6.73267	1753
FIMM104701	6.73267	1754
FIMM107895	6.73267	1755
FIMM105531	6.73267	1756
FIMM105187	6.73267	1757
FIMM106565	6.73267	1758
FIMM105575	6.73267	1759
FIMM107066	6.73267	1760
FIMM106911	6.73267	1761
FIMM106670	6.73267	1762
FIMM115225	6.72482	1763
FIMM110032	6.72482	1764
FIMM110130	6.72482	1765
FIMM113339	6.72482	1766
FIMM113137	6.72482	1767
FIMM098114	6.71673	1768
FIMM095591	6.71673	1769
FIMM088439	6.71673	1770
FIMM017110	6.71567	1771
FIMM051938	6.69918	1772
FIMM049488	6.69918	1773
FIMM049027	6.69918	1774
FIMM055611	6.69918	1775
FIMM049636	6.69918	1776
FIMM055670	6.69918	1777
FIMM051216	6.69918	1778
FIMM050857	6.69918	1779
FIMM049875	6.69918	1780
FIMM008516	6.6954	1781
FIMM019984	6.6954	1782
FIMM020708	6.6954	1783
FIMM021350	6.6954	1784
FIMM028926	6.69286	1785
FIMM029169	6.69286	1786
FIMM027434	6.69286	1787
FIMM029824	6.69286	1788
FIMM029260	6.69286	1789
FIMM027964	6.69286	1790
FIMM096765	6.6689	1791
FIMM078483	6.6689	1792
FIMM098870	6.6689	1793
FIMM091891	6.6689	1794
FIMM032213	6.58623	1795
FIMM033351	6.58623	1796
FIMM031667	6.58623	1797
FIMM030779	6.58623	1798
FIMM031734	6.58623	1799
FIMM034153	6.58623	1800
FIMM034165	6.58623	1801
FIMM034175	6.58623	1802
FIMM128390	6.58474	1803
FIMM125759	6.58474	1804
FIMM127644	6.58474	1805
FIMM127307	6.58474	1806
FIMM127873	6.58474	1807
FIMM038213	6.57167	1808
FIMM036985	6.57167	1809
FIMM037973	6.57167	1810
FIMM038278	6.57167	1811
FIMM038281	6.57167	1812
FIMM037093	6.57167	1813
FIMM039237	6.57167	1814
FIMM070333	6.57138	1815
FIMM068997	6.57138	1816
FIMM070112	6.57138	1817
FIMM068193	6.57138	1818
FIMM008018	6.56704	1819
FIMM008064	6.56704	1820
FIMM009516	6.56704	1821
FIMM010679	6.56704	1822
FIMM009918	6.56704	1823
FIMM005739	6.56704	1824
FIMM063296	6.55063	1825
FIMM065037	6.55063	1826
FIMM071514	6.54663	1827
FIMM083069	6.54663	1828
FIMM097719	6.54663	1829
FIMM081336	6.54663	1830
FIMM072039	6.54663	1831
FIMM095338	6.54663	1832
FIMM073950	6.54663	1833
FIMM082777	6.54663	1834
FIMM083017	6.54663	1835
FIMM082315	6.54663	1836
FIMM074586	6.54663	1837
FIMM076828	6.54663	1838
FIMM095131	6.54663	1839
FIMM095134	6.54663	1840
FIMM030478	6.5433	1841
FIMM032017	6.5433	1842
FIMM112665	6.5433	1843
FIMM047087	6.53491	1844
FIMM044003	6.53491	1845
FIMM043941	6.53491	1846
FIMM046395	6.53491	1847
FIMM018880	6.52599	1848
FIMM018508	6.52599	1849
FIMM014839	6.52599	1850
FIMM000361	6.51394	1851
FIMM000871	6.51394	1852
FIMM131879	6.51394	1853
FIMM131884	6.51394	1854
FIMM132998	6.51394	1855
FIMM131225	6.51394	1856
FIMM001538	6.51394	1857
FIMM116839	6.50523	1858
FIMM117611	6.50523	1859
FIMM133821	6.50436	1860
FIMM089255	6.50436	1861
FIMM072675	6.50436	1862
FIMM020461	6.49553	1863
FIMM020629	6.49553	1864
FIMM022839	6.49553	1865
FIMM023257	6.49553	1866
FIMM021908	6.49553	1867
FIMM022895	6.49553	1868
FIMM023302	6.49553	1869
FIMM020797	6.49553	1870
FIMM023637	6.49553	1871
FIMM023205	6.49553	1872
FIMM106044	6.4934	1873
FIMM105391	6.4934	1874
FIMM108409	6.4934	1875
FIMM104797	6.4934	1876
FIMM108536	6.4934	1877
FIMM105961	6.4934	1878
FIMM107304	6.4934	1879
FIMM121467	6.4915	1880
FIMM122512	6.4915	1881
FIMM123049	6.4915	1882
FIMM121079	6.4915	1883
FIMM121367	6.4915	1884
FIMM122456	6.4915	1885
FIMM121309	6.4915	1886
FIMM122534	6.4915	1887
FIMM122495	6.4915	1888
FIMM003682	6.48624	1889
FIMM001768	6.48624	1890
FIMM111312	6.48624	1891
FIMM111809	6.48624	1892
FIMM110395	6.48624	1893
FIMM029509	6.4833	1894
FIMM027530	6.4833	1895
FIMM026345	6.4833	1896
FIMM025514	6.4833	1897
FIMM028319	6.4833	1898
FIMM029544	6.4833	1899
FIMM030187	6.4833	1900
FIMM026016	6.4833	1901
FIMM057340	6.4784	1902
FIMM048227	6.4784	1903
FIMM054991	6.4784	1904
FIMM098717	6.44973	1905
FIMM100337	6.44973	1906
FIMM081506	6.44973	1907
FIMM081317	6.44973	1908
FIMM085989	6.44973	1909
FIMM097444	6.40114	1910
FIMM072611	6.40114	1911
FIMM030850	6.37291	1912
FIMM031941	6.37291	1913
FIMM034239	6.37291	1914
FIMM031151	6.37291	1915
FIMM009912	6.37264	1916
FIMM005514	6.37264	1917
FIMM036908	6.3503	1918
FIMM037206	6.3503	1919
FIMM038496	6.3503	1920
FIMM040371	6.3503	1921
FIMM041872	6.3503	1922
FIMM013289	6.33632	1923
FIMM016168	6.33632	1924
FIMM017661	6.33632	1925
FIMM015951	6.33632	1926
FIMM016989	6.33632	1927
FIMM017785	6.33632	1928
FIMM015166	6.33632	1929
FIMM012462	6.33632	1930
FIMM070750	6.32282	1931
FIMM118020	6.32282	1932
FIMM070347	6.32282	1933
FIMM070790	6.32282	1934
FIMM117903	6.32282	1935
FIMM067462	6.32282	1936
FIMM068386	6.32282	1937
FIMM119039	6.32282	1938
FIMM117999	6.32282	1939
FIMM067847	6.32282	1940
FIMM124710	6.31902	1941
FIMM125081	6.31902	1942
FIMM126598	6.31902	1943
FIMM128008	6.31902	1944
FIMM124858	6.31902	1945
FIMM047833	6.31456	1946
FIMM045622	6.31456	1947
FIMM072632	6.30556	1948
FIMM073194	6.30556	1949
FIMM082298	6.30556	1950
FIMM088140	6.30556	1951
FIMM075174	6.30556	1952
FIMM076772	6.30556	1953
FIMM075140	6.30556	1954
FIMM085122	6.30556	1955
FIMM111749	6.30556	1956
FIMM075879	6.30556	1957
FIMM078804	6.30556	1958
FIMM064092	6.30197	1959
FIMM065665	6.30197	1960
FIMM063958	6.30197	1961
FIMM020955	6.29567	1962
FIMM021508	6.29567	1963
FIMM022316	6.29567	1964
FIMM023512	6.29567	1965
FIMM025018	6.29567	1966
FIMM020755	6.29567	1967
FIMM022443	6.29567	1968
FIMM023332	6.29567	1969
FIMM116555	6.27597	1970
FIMM117596	6.27597	1971
FIMM117757	6.27597	1972
FIMM116775	6.27597	1973
FIMM115736	6.27597	1974
FIMM101921	6.27597	1975
FIMM115972	6.27597	1976
FIMM026195	6.27374	1977
FIMM027556	6.27374	1978
FIMM026545	6.27374	1979
FIMM027984	6.27374	1980
FIMM002330	6.26957	1981
FIMM131764	6.26957	1982
FIMM050002	6.25763	1983
FIMM056544	6.25763	1984
FIMM048827	6.25763	1985
FIMM054539	6.25763	1986
FIMM058517	6.25763	1987
FIMM104652	6.25413	1988
FIMM106260	6.25413	1989
FIMM106503	6.25413	1990
FIMM107904	6.25413	1991
FIMM106525	6.25413	1992
FIMM106870	6.25413	1993
FIMM003891	6.25413	1994
FIMM109782	6.24767	1995
FIMM111478	6.24767	1996
FIMM112689	6.24767	1997
FIMM112955	6.24767	1998
FIMM112595	6.24767	1999
[truncated: 4,616 more rows]

## Sheet: Table S3
ID FIMM 1	IC50 FIMM1	DSS FIMM1	GRAPH FIMM1	ID FIMM 2	IC50 FIMM 2	DSS FIMM 2	GRAPH FIMM 2	ID Comm 1	IC50 Comm 1	DSS Comm 1	GRAPH Comm 1
FIMM072577	699.3	18.3		FIMM072577	294.7	22.1		FIMM072577	391	20.7
FIMM029702	3393.8	11.1		FIMM029702	387.9	21		FIMM029702	2537.5	6.2
FIMM027745	647.4	19.2		FIMM027745	1117.6	16.7		FIMM027745	14850.1	1.9
FIMM031755	1268.9	15.9		FIMM031755	1243	16.2		FIMM031755	7380.7	7.7
FIMM000490	1810.6	14.9		FIMM000490	1637.1	15.5		FIMM000490	1200.6	16.9
FIMM028155	782.3	17.6		FIMM028155	1737	15.2		FIMM028155	4610.9	6
FIMM022230	1859.6	13.8		FIMM022230	1547.9	14.3		FIMM022230	12029.3	5.4
FIMM022398	1139.4	15.8		FIMM022398	2210.5	13.4		FIMM022398	8155	5.9
FIMM092170	2840.5	12.9		FIMM092170	2423.2	13.2
FIMM116314	14274.1	5		FIMM116314	2406.1	13.2		FIMM116314	4844	10
FIMM006805	2580.5	12.5		FIMM006805	2470.8	13.1		FIMM006805	4372.3	7.5
FIMM078466	7103.6	7.6		FIMM078466	805.4	13.1		FIMM078466	18811.3	3.5
FIMM000096	2904.3	12.7		FIMM000096	2876.8	12.8		FIMM000096	2947.5	12.7
FIMM117612	4447.6	10.6		FIMM117612	2756.4	12.6		FIMM117612	4976.3	9.3
FIMM116534	5318.9	9.5		FIMM116534	2669.6	12.6
FIMM099517	1293.2	15.6		FIMM099517	2727.6	12.2		FIMM099517	4167.5	8.9
FIMM056930	2342.6	13.2		FIMM056930	2926.7	12.1		FIMM056930	16633.3	2.8
FIMM005536	2745.1	12.5		FIMM005536	2926.1	12.1		FIMM005536	2879.8	12.4
FIMM084087	299	15.5		FIMM084087	1584	11.9		FIMM084087	4070	8.2
FIMM078226	7844.3	6.1		FIMM078226	3137	11.6		FIMM078226	4760.5	9.9
FIMM068299	1114.9	13.1		FIMM068299	3166.3	11.4		FIMM068299	4891	7.4
FIMM024256	3808.1	8.8		FIMM024256	3065.4	11.4		FIMM024256	2672.6	0.5
FIMM081098	16532.5	1.5		FIMM081098	2470	11.2		FIMM081098	7467.8	6.7
FIMM025159	439.3	9.4		FIMM025159	3545.1	11.1		FIMM025159	6985.9	7.5
FIMM017990	9056.6	6.6		FIMM017990	2357.5	11.1		FIMM017990	158.4	2.3
FIMM072436	10438.2	5.4		FIMM072436	2448.5	11.1		FIMM072436	12098.5	3.8
FIMM051696	2819.4	12.4		FIMM051696	3997.9	10.8		FIMM051696	3609.8	11.1
FIMM055139	2051.4	13.3		FIMM055139	1934.3	10.4		FIMM055139	11462.9	4.1
FIMM002125	3417.8	8.6		FIMM002125	3330.1	10.4
FIMM133433	2947.5	8		FIMM133433	1559.4	10.3		FIMM133433	60.1	1.2
FIMM099662	3066.9	11.7		FIMM099662	3814.1	10.2		FIMM099662	11371.2	6
FIMM096875	4749.1	6.7		FIMM096875	3134.9	10.2		FIMM096875	50000	0
FIMM048084	11533.7	6.2		FIMM048084	4262.7	10.2		FIMM048084	1301.1	1.8
FIMM027749	1253.4	15		FIMM027749	3614.8	9.9		FIMM027749	8.2	1.9
FIMM116926	3809.8	10.5		FIMM116926	4598	9.8		FIMM116926	5934.2	7.8
FIMM029703	11116.5	4.6		FIMM029703	4852.3	9.8		FIMM029703	5374.2	4.6
FIMM052567	2552.3	3.5		FIMM052567	1692.7	9.6		FIMM052567	1797.7	9.6
FIMM065312	50000	0		FIMM065312	5339.7	9.4		FIMM065312	80	0.4
FIMM117341	11601.4	6.3		FIMM117341	5181.8	9.1		FIMM117341	11642.4	3.3
FIMM000362	9174.3	7.2		FIMM000362	6435.2	9		FIMM000362	7541.1	6.2
FIMM090959	4373	9.8		FIMM090959	4773.3	8.9		FIMM090959	5644.6	3.6
FIMM116426	2324.1	13.5		FIMM116426	6134.5	8.8		FIMM116426	13197.9	4.8
FIMM052789	5407.4	8.5		FIMM052789	6644.1	8.3
FIMM031047	4258.1	9.3		FIMM031047	6897.6	8.1		FIMM031047	599	4
FIMM101864	3847.6	11.2		FIMM101864	7241.2	8		FIMM101864	1688.8	6.4
FIMM000565	2072.9	7.1		FIMM000565	414.8	7.9		FIMM000565	439.9	6
FIMM081885	405.9	10.8		FIMM081885	1525.3	7.6		FIMM081885	1948.2	2.5
FIMM050482	1898.2	10.5		FIMM050482	4469.7	7.5		FIMM050482	11803	4.7
FIMM117464	10816.5	5.5		FIMM117464	7499.9	7.3
FIMM116331	10602.6	6.7		FIMM116331	9935.6	7		FIMM116331	9190.2	7.3
FIMM065475	6527.3	8		FIMM065475	7710.4	6.9		FIMM065475	42.2	2
FIMM010882	10499.4	6.5		FIMM010882	10308.8	6.8		FIMM010882	3559.9	10.8
FIMM064044	5770.2	8.4		FIMM064044	1888	6.6		FIMM064044	933.3	5.4
FIMM032725	13745.9	4.5		FIMM032725	10692.8	6.6		FIMM032725	614.3	1.3
FIMM116483	11073.1	5.3		FIMM116483	10273.2	6.4
FIMM059171	7145.9	5.2		FIMM059171	5164.8	6.4		FIMM059171	10911.1	3.6
FIMM002071	8731.2	7.6		FIMM002071	11390.5	6.3		FIMM002071	12232.9	6
FIMM074099	11301.6	6.4		FIMM074099	11494	6.3		FIMM074099	1094.2	1.8
FIMM097270	5016.6	8.6		FIMM097270	11389.2	6.2		FIMM097270	1011.2	15.6
FIMM057300	7330.3	7.3		FIMM057300	7245.9	6.2		FIMM057300	9462.4	2.6
FIMM058120	9212.7	7.3		FIMM058120	11789	6.2		FIMM058120	11921.9	6.1
FIMM005613	11278.5	5.7		FIMM005613	10172.6	6.1		FIMM005613	7045	8.2
FIMM000245	8286.1	5.7		FIMM000245	9796.4	6		FIMM000245	14681.8	2.2
FIMM097275	10101.7	5.1		FIMM097275	10179.9	6		FIMM097275	1331.9	14.2
FIMM116088	11143.1	5		FIMM116088	9670.7	5.8		FIMM116088	4034.2	4.4
FIMM010575	5164.5	8.8		FIMM010575	7234.8	5.6		FIMM010575	5202.2	9.5
FIMM116487	10980.6	5.5		FIMM116487	11694.1	5.4
FIMM038776	10257.9	5.1		FIMM038776	10338.6	5.4
FIMM078464	8325	5		FIMM078464	701.6	5.4		FIMM078464	13519.2	3.9
FIMM115819	6681	6.9		FIMM115819	11297.7	5.3		FIMM115819	4682.8	2.2
FIMM013750	935.8	5.5		FIMM013750	3157.2	5.1		FIMM013750	613.2	5.7
FIMM076231	11892.4	4.7		FIMM076231	13193.5	5.1		FIMM076231	12013.4	6.1
FIMM085559	11210.6	3.7		FIMM085559	13160.5	5.1		FIMM085559	3422.2	3.8
FIMM034117	4650.5	4.9		FIMM034117	6321.3	5		FIMM034117	183.7	2.4
FIMM032049	11847.7	3.7		FIMM032049	5773	4.9		FIMM032049	50000	0
FIMM001240	3150.6	3.9		FIMM001240	3559.5	4.8		FIMM001240	50000	0
FIMM033307	50000	0		FIMM033307	2546.8	4.7
FIMM054025	3804.6	9.5		FIMM054025	6961.3	4.6		FIMM054025	2429.6	8.7
FIMM079166	11814.8	5.3		FIMM079166	10001.5	4.6		FIMM079166	11526.7	3.6
FIMM078642	13430	3.5		FIMM078642	3673.8	4.3		FIMM078642	322.1	3.2
FIMM053820	12035.9	4.8		FIMM053820	13618.7	3.8		FIMM053820	10761.4	4.8
FIMM106283	10820	4.1		FIMM106283	14373.5	3.8		FIMM106283	8718.3	4.4
FIMM001540	491.6	7.2		FIMM001540	13196.8	3.6
FIMM059003	14713.9	5.2		FIMM059003	13758.6	3.3		FIMM059003	13692.6	3.9
FIMM027967	1027.1	7.5		FIMM027967	15378.9	3.2		FIMM027967	1603.6	5.4
FIMM093810	50000	0		FIMM093810	704.8	3.1		FIMM093810	422.9	1.6
FIMM086702	6900.5	6.6		FIMM086702	358.8	3		FIMM086702	50000	0
FIMM032573	3181.6	3.1		FIMM032573	12725.1	2.4		FIMM032573	467.9	3.1
FIMM059523	50000	0		FIMM059523	21040.1	2.3
FIMM000794	14318.5	2.2		FIMM000794	14611.6	2.2		FIMM000794	6.4	2.2
FIMM000559	13432.3	4.4		FIMM000559	6911.3	2.1		FIMM000559	50000	0
FIMM104970	353.2	0		FIMM104970	20.3	2.1		FIMM104970	3619.7	2.4
FIMM080667	73.4	1		FIMM080667	46.1	1.7		FIMM080667	50000	0
FIMM064726	12128.1	0.5		FIMM064726	5539.2	1.3		FIMM064726	489.7	0.8
FIMM030046	50000	0		FIMM030046	12971.6	1
FIMM045983	10.6	0.1		FIMM045983	1788.4	0.8		FIMM045983	50000	0
FIMM028677	39.6	0.9		FIMM028677	39.6	0.5		FIMM028677	50000	0
FIMM131196	50000	0		FIMM131196	2230.4	0.5
FIMM113469	50000	0		FIMM113469	1.2	0.3
FIMM096786	7970.8	5.4		FIMM096786	50000	0.1		FIMM096786	1205	1.8
FIMM105153	14367.4	1.9		FIMM105153	50000	0.1		FIMM105153	50000	0
FIMM001147	50000	0		FIMM001147	50000	0
FIMM003837	50000	0		FIMM003837	50000	0		FIMM003837	50000	0
FIMM026608	50000	0		FIMM026608	50000	0		FIMM026608	93	2.6
FIMM029375	2032.3	0		FIMM029375	50000	0		FIMM029375	7.9	0
FIMM053823	50000	0		FIMM053823	50000	0		FIMM053823	50000	0
FIMM068097	50000	0		FIMM068097	50000	0		FIMM068097	30327.1	0
FIMM070211	50000	0		FIMM070211	50000	0		FIMM070211	4.7	2.3
FIMM104843	50000	0		FIMM104843	50000	0		FIMM104843	50000	0
FIMM109037	50000	0		FIMM109037	50000	0		FIMM109037	104.9	1
FIMM120731	50000	0		FIMM120731	50000	0		FIMM120731	50000	0
FIMM130985	50000	0		FIMM130985	50000	0		FIMM130985	50000	0

## Sheet: Table S4
Ligand Name	Kd / µM	Kd Confidence / µM	Response Amplitude	Binding (Yes/No)	Std. Error of Regression	Reduced χ²	Signal to Noise	Comments
FIMM001240	389.708	284.085	51.9051	Yes	2.72002	29.1698	21.0966
FIMM000245	43.884	27.2402	4.62066	Yes	0.678705		7.52659
FIMM000362	66.5118	8.25649	28.1244	Yes	0.741713	1.21298	41.9201
FIMM080667	50.1187	24.7322	6.39124	Yes	0.723967	5.3335	9.7598
FIMM026608	129.977	39.1537	27.6774	Yes	0.846121	1.12891	36.5719
FIMM064044	1.23014	0.411605	26.4857	Yes	1.319	5.89137	24.593	V-shape MSTresponse
FIMM028155	1.61834	0.502006	23.2634	Yes	1.70076	2.0809	15.1219
FIMM117341	43.6822	15.6738	30.2097	Yes	1.41077	1.18448	24.2808
FIMM130985	169.6	149.465	12.0359	Yes	1.48408		8.96596
FIMM010575	5.17824	1.55573	34.3775	Yes	2.8028		13.5599
FIMM010882	1.88612	0.555303	32.3011	Yes	2.30297		15.5061
FIMM053823	32.8008	22.1753	25.281	Yes	1.60852	26.2791	18.1484	V-shape MST response
FIMM085559	92.7223	45.0237	12.8103	Yes	1.17629	10.0017	12.0398
FIMM032049	19.9192	5.54304	28.1523	Yes	2.08602		14.92
FIMM032573	45.5448	25.0191	30.7218	Yes	3.12464		10.9926
FIMM078464	372.961	566.199	8.19128	Yes	0.93374		9.69841
FIMM081098	247.284	113.477	29.4966	Yes	1.45816	66.9986	22.3636
FIMM081885	9.78541	5.14807	33.5515	Yes	4.86615	42.4115	7.62257
FIMM099662	1.77583	1.34153	20.5905	Yes	3.728		6.10612
FIMM090959	1.50023	0.470426	40.7314	Yes	2.26852	2.18724	21.2447	V-shape MST response
FIMM072436	2.05734	0.655736	24.1132	Yes	1.88785	5.11147	14.1209
FIMM116426	1.90693	0.671767	33.8992	Yes	2.89725	3.94584	12.9354
FIMM048084	84.9253	77.1981	14.9562	Yes	2.65918		6.21797
FIMM117612	1.56672	1.10207	19.3598	Yes	3.19014		6.70913
FIMM034117	38.3664	14.4212	23.648	Yes	2.16155		12.095
FIMM013750	7.18336	0.617652	26.3103	Yes	0.622208	27.6404	46.7483
FIMM079166	12.0934	7.97718	22.1763	Yes	4.0154	22946	6.10569
FIMM116926	176.857	137.17	8.78247	Yes	0.928595		10.456
FIMM055139	2.15744	0.773444	39.7583	Yes	3.52719	378.642	12.4616
FIMM022398	4.45033	1.48231	30.5565	Yes	2.73441	185.435	12.3542
FIMM116314	0.749703	0.331947	17.5141	Yes	2.64179	42.4857	7.12063	V-shape MST response
FIMM024256	122.794	56.9996	26.0445	Yes	2.01937	825.078	14.2585
FIMM006805	2.14452	0.869437	26.0828	Yes	2.6144		11.0295
FIMM068299	48.1506	30.2632	29.6614	Yes	4.32035	7.44371	7.59009
FIMM031047	82.2826	17.4904	58.3588	Yes	2.45467	3149.66	26.2838
FIMM099517	8.47042	2.1864	28.8492	Yes	2.05324	2.7224	15.5335
FIMM000559	50.9799	38.1403	20.1299	Yes	3.44264	923.544	6.46434
FIMM000096	0.694386	0.16428	11808.1	Yes	541.757	0.926098	24.0962	Fluorescence quenching
FIMM050482	3.28839	0.413947	7226.34	Yes	237.795	1.88629	33.5962	Fluorescence quenching
FIMM133433	#VALUE!		0	No
FIMM000565			0	No
FIMM003837	85.6229	222.492	0.952477	No	0.482627		2.18182
FIMM109037	4195.41	37473.9	36.4621	No	0.66504	2.5409	60.6135
FIMM059003_1			0	No
FIMM051696	8.2733	75.3565	0.517035	No	1.29827	1.979	0.440282
FIMM056930	30.2224	20.7689	3.73812	No	0.650593		6.35212
FIMM064726_1	26009.3	924428	860.721	No	1.87373	15.941	507.845
FIMM120731	0.323499	1.23187	1.03258	No	0.606629		1.8818
FIMM045983	180.874	280.421	3.96816	No	0.826825		5.3058
FIMM068097			0	No
FIMM029375	1.44319	8.57638	0.688957	No	0.943956	600.915	0.806891
FIMM104843	0.446814	0.46899	2.87192	No	0.514638	3.57274	6.16944
FIMM076231	10.0357	6.1679	3.21572	No	0.54471	0.526068	6.52662
FIMM116331	42.8624	59.9624	4.69594	No	1.56236	19.2202	3.32291
FIMM027967	17.0623	35.8385	3.24463	No	1.62184	73.6389	2.23672
FIMM078466			0	No
FIMM084087			0	No
FIMM096786			0	No
FIMM096875	1.2196	11.0774	0.605098	No	1.22364		0.546697
FIMM093810	0.230371	0.508164	4.34233	No	1.32216		3.63089
FIMM074099	53.7262	117.372	8.58999	No	4.23355	5.43676	2.24318
FIMM028677	0.121172	0.337965	5.35515	No	1.66054	3.57497	3.56531
FIMM106283	0.120401	1.72244	1.97597	No	3.09096	15.6406	0.714729
FIMM027749	3.51811	9.48168	3.03758	No	2.15503	122.807	1.5583
FIMM017990			0	No
FIMM104970	2.94975	16.8037	2.22514	No	3.27324		0.751544
FIMM053820	714.819	3351.01	16.889	No	2.82618	2.08245	6.60662
FIMM105153	0.556297	6.23275	1.4673	No	2.99561	39.6246	0.541513
FIMM058120			0	No
FIMM000794	12.3162	27.1424	1.1973	No	0.723861	0.709146	1.82862
FIMM005536			0	No
FIMM070211			0	No
FIMM022230	948.332	1482.94	67.7426	No	2.57102	1.60499	29.1294
FIMM005613	220.269	1316.57	4.35145	No	3.05641	58.6112	1.57397
FIMM029702	597.111	434.601	84.206	No	2.74385	2.84934	33.928
FIMM059171	2262.8	9615.96	227.499	No	1.69226		150.303
FIMM031755			0	No
FIMM029703	567.971	202.797	36.8471	No	0.625562	1.44278	65.1191
FIMM054025	878.666	1056.57	84.9889	No	2.76206		34.0176
FIMM027745			0	No
FIMM065475			0	No
FIMM064726_2			0	No
FIMM059003_2	11291.2	190253	1140.47	No	1.53277	1.65322	831.885
FIMM057300	4492.68	89836.1	56.3789	No	2.02944	5.34069	30.7126
FIMM032725			0	No
FIMM115819			0	No
FIMM000490			0	No	69.1824	1.73856e+06	0	Interference
FIMM002071			0	No	60.9611	56115.1	0	Interference
FIMM072577			0	No	70.531	6976.58	0	Interference
FIMM078226			0	No	82.9028	2412.08	0	Interference
FIMM097275			0	No	49.8191	584.829	0	Interference
FIMM078642			0	No	92.0074	118.083	0	Interference
FIMM065312			0	No	70.5236	14827.8	0	Interference
FIMM025159			0	No	108.205	1722.06	0	Interference
FIMM097270			0	No	56.9228	2709.49	0	Interference
FIMM116088			0	No	28.6474	6.31691	0	Aggregator
FIMM052567			0	No	37.7203	0.569799	0	Aggregator
FIMM101864			0	No	17.8302	49.9287	0	Aggregator
FIMM086702			0	No	12.1987	774.884	0	Aggregator

## Sheet: Table S5
ID	spr_order	Steady State Affinity	Plot
FIMM034117	30	2.831e-09
FIMM013750	26	9.828e-09
FIMM032573	36	9.895e-08
FIMM000490	46	1.371e-07
FIMM081098	37	2.181e-07
FIMM000559	32	2.251e-07
FIMM085559	35	2.484e-07
FIMM090959	14	2.624e-07
FIMM079166	28	2.794e-07
FIMM027749	45	3.052e-07
FIMM130985	41	3.295e-07
FIMM116314	29	9.052e-07
FIMM001240	33	9.391e-07
FIMM006805	8	1.044e-06
FIMM074099	21	1.235e-06
FIMM029702	53	1.356e-06
FIMM031047	15	1.663e-06
FIMM056930	48	1.71e-06
FIMM032049	34	2.606e-06
FIMM051696	51	3.65e-06
FIMM031755	43	3.759e-06
FIMM055139	5	3.813e-06
FIMM027745	42	1.301e-05
FIMM072436	27	2.54e-05
FIMM081885	10	2.772e-05
FIMM025159	55	0.0005763
FIMM022230	47	0.001614
FIMM117612	11	0.0032
FIMM005536	49	0.003439
FIMM076231	31	0.006184
FIMM026608	40	0.006264
FIMM064044	18	0.0078
FIMM117341	22	0.04335
FIMM010575	16	0.2794
FIMM099662	9	0.5275
FIMM099517	0	non binder
FIMM072577	1	non binder
FIMM116426	4	non binder
FIMM050482	12	non binder
FIMM078226	24	non binder
FIMM000245	25	non binder
FIMM053823	39	non binder
FIMM084087	44	non binder
FIMM101864	52	non binder

## Sheet: Table S6
ID	Toxicity	Plant Num	SPFMV_FC	SPCSV_FC		SPFMV < 0.6	SPCSV < 0.6		5 hits
FIMM022230	no	3	0.261302	0.0845773		FIMM050482	FIMM116426		FIMM000096
FIMM068299	no	3	0.639202	0.108507		FIMM000096	FIMM068299		FIMM031755
FIMM005536	no	3	0.293075	0.127359		FIMM116926	FIMM000096		FIMM022230
FIMM000096	no	3	0.585474	0.18805		FIMM031755	FIMM099662		FIMM005536
FIMM000490	no	3	1.74702	0.245284		FIMM022230	FIMM031755		FIMM051696
FIMM025159	no	3	0.789986	0.24718		FIMM005536	FIMM000490
FIMM051696	no	3	0.303177	0.292256		FIMM051696	FIMM022230
FIMM116426	no	3	1.69925	0.486055			FIMM005536
FIMM101864	no	3	1.37598	0.50339			FIMM051696
FIMM031755	no	3	0.565313	0.516347			FIMM101864
FIMM099662	no	3	0.938734	0.548317			FIMM025159
FIMM006805	no	3	0.735099	0.669104
FIMM078226	no	3	1.01623	0.768303
FIMM072577	no	3	1.00534	0.797544
FIMM055139	no	3	1.49532	0.899013
FIMM010575	no	3	1.49532	0.975861
FIMM010882	no	2	1.42039	0.994066
FIMM013750	yes	2	0.823851	1.10618
FIMM029702	no	1	3.63122	1.1485
FIMM050482	no	3	0.43491	1.19911
FIMM116926	no	3	0.585023	1.24955
FIMM116314	no	2	1.90258	1.57525
FIMM031047	no	1	2.14422	1.59632
FIMM117612	no	2	0.868815	1.60742
FIMM099517	no	3	1.95268	1.68604
FIMM028155	yes	3	1.41629	1.75088
FIMM000362	no	3	1.66364	2.47517
FIMM064044	no	3	1.12932	2.5194
FIMM076231	no	3	1.18592	3.32437
FIMM022398	no	3	3.3196	3.73292

## Sheet: Table S7
ID	MOLFORMULA	MW	SUPPLIER	SUPPLIER_REF	BATCH_MW	InChI	InChIKey	SMILES
FIMM000096	C17H17NO2	267.32	ENZO	2-B5	267.322	InChI=1S/C17H17NO2/c1-18-8-7-10-3-2-4-12-15(10)13(18)9-11-5-6-14(19)17(20)16(11)12/h2-6,13,19-20H,7-9H2,1H3/t13-/m1/s1	VMWNQDUVQKEIOC-CYBMUJFWSA-N	CN1CCc2cccc-3c2[C@H]1Cc1ccc(c(c13)O)O
FIMM005536	C19H17NO2	291.34	ChemBridge_DIVERSet_NE_514	5648190	291.344	InChI=1S/C19H17NO2/c21-19(22)13-9-10-17-16(11-13)14-7-4-8-15(14)18(20-17)12-5-2-1-3-6-12/h1-7,9-11,14-15,18,20H,8H2,(H,21,22)	LKCVPAJAXLUURH-UHFFFAOYSA-N	OC(=O)c1ccc2c(c1)C1C=CCC1C(N2)c1ccccc1
FIMM022230	C19H16BrNO2	370.24	ChemBridge_DIVERSet_NE_514	7696457	370.24	InChI=1S/C19H16BrNO2/c20-16-6-2-5-15-13-3-1-4-14(13)17(21-18(15)16)11-7-9-12(10-8-11)19(22)23/h1-3,5-10,13-14,17,21H,4H2,(H,22,23)	AOWWBFQCNXXGFN-UHFFFAOYSA-N	OC(=O)c1ccc(cc1)C1Nc2c(cccc2C2C=CCC12)Br
FIMM031755	C20H19NO2	305.37	ChemDiv_25000_558OTP02	6177-0012	305.37	InChI=1S/C20H19NO2/c1-12-5-7-13(8-6-12)19-16-4-2-3-15(16)17-11-14(20(22)23)9-10-18(17)21-19/h2-3,5-11,15-16,19,21H,4H2,1H3,(H,22,23)/t15-,16+,19+/m1/s1	VSRZDWAATYOPFA-GJYPPUQNSA-N	Cc1ccc(cc1)[C@@H]1Nc2ccc(cc2[C@@H]2C=CC[C@H]12)C(=O)O
FIMM051696	C19H16FNO2	309.33	ChemDiv_25040_558otp03	1959-0079	309.334	InChI=1S/C19H16FNO2/c20-13-7-4-11(5-8-13)18-15-3-1-2-14(15)16-10-12(19(22)23)6-9-17(16)21-18/h1-2,4-10,14-15,18,21H,3H2,(H,22,23)	JVLADMZUXQWDJT-UHFFFAOYSA-N	OC(=O)c1ccc2c(c1)C1C=CCC1C(N2)c1ccc(cc1)F
